# Supplementary material for: Age-Related Variation of Bacterial and Fungal Communities in Different Body Habitats across the Young, Elderly, and Centenarians in Sardinia
Source: mSphere. 2020 Feb 26;5(1):e00558-19. doi: 10.1128/mSphere.00558-19 (PMC7045387; doi:10.1128/mSphere.00558-19)
Supplement: DATA SET S1 [file mSphere.00558-19-sd001.xlsx]

## Sheet: Clinical_data
#Subject_ID	Sample_ID	Group	Gender	Age	MMSEa	MNAb	Number of drugs taken per day	BMIc	FIM Mobilityd	FMI Cognitivee	Total Functional Indipendence Measurentf
C_6G10	6L/R/F/U/O/G10	C	F	101	8	17	3	20.2	22	9	31
C_6G13	6L/R/F/U/O/G13	C	F	102	6	17	5	24.6	48	15	63
C_6G14	6L/R/F/U/O/G14	C	F	102	20	24	6	24.3	32	18	50
C_6G15	6L/R/F/U/O/G15	C	F	102	6	17	3	23.5	48	13	61
C_6G16	6L/R/F/U/O/G16	C	M	102	23	22	1	27.8	91	32	123
C_6G6	6L/R/F/U/O/G6	C	F	104	12	18	3	23.8	68	20	88
C_6G8	6L/R/F/U/O/G8	C	F	106	9	15	5	23.3	32	13	45
C_7G1	7L/R/F/U/O/G1	C	F	102	20	20	5	24.2	77	31	108
C_7G2	7L/R/F/U/O/G2	C	F	101	19	14	5	17.9	21	13	34
C_7G27	7L/R/F/U/O/G27	C	F	101	26	23	0	19.1	91	31	122
C_7G28	7L/R/F/U/O/G28	C	M	101	23	18.5	4	24.2	57	22	79
C_7G3	7L/R/F/U/O/G3	C	M	107	13	21	7	24.2	58	15	73
C_7G31	7L/R/F/U/O/G31	C	F	100	14	20.5	3	26.1	42	23	65
C_7G32	7L/R/F/U/O/G32	C	F	100	5	23.5	3	26.7	55	20	75
C_7G4	7L/R/F/U/O/G4	C	M	99	6	13.5	7	20.5	73	18	91
C_7G5	7L/R/F/U/O/G5	C	F	102	19	8	3	22.2	75	31	106
C_7G51	7L/R/F/U/O/G51	C	F	100	26	16.5	5	28.1	57	35	92
C_7G6	7L/R/F/U/O/G6	C	M	100	26	25	5	21.7	44	35	79
C_7G8	7L/R/F/U/O/G8	C	M	103	20	26	2	24.4	57	30	87
E_6G7	6L/R/F/U/O/G7	E	F	85	23	22.5	3	19.9	91	28	119
E_7G10	7L/R/F/U/O/G10	E	F	81	NA	NA	NA	NA	NA	NA	NA
E_7G20	7L/R/F/U/O/G20	E	F	83	23	21	1	24.6	91	32	123
E_7G21	7L/R/F/U/O/G21	E	F	85	24	24.5	0	29.1	91	34	125
E_7G22	7L/R/F/U/O/G22	E	F	82	22	24.5	6	22.7	91	30	121
E_7G24	7L/R/F/U/O/G24	E	M	88	23	24	9	26.4	91	32	123
E_7G25	7L/R/F/U/O/G25	E	F	78	20	22	11	20.4	91	31	122
E_7G26	7L/R/F/U/O/G26	E	F	78	24	23.5	3	25.6	91	30	121
E_7G29	7L/R/F/U/O/G29	E	M	73	30	28	4	25	91	35	126
E_7G30	7L/R/F/U/O/G30	E	M	70	25	27	1	24.8	91	35	126
E_7G38	7L/R/F/U/O/G38	E	M	75	28	24	0	21.5	91	33	124
E_7G40	7L/R/F/U/O/G40	E	F	68	30	26	2	32.8	91	35	126
E_7G41	7L/R/F/U/O/G41	E	F	76	30	24	3	22.6	91	35	126
E_7G42	7L/R/F/U/O/G42	E	F	74	27	26.5	1	19.9	91	32	123
E_7G43	7L/R/F/U/O/G43	E	M	81	27	27	5	30.4	91	32	123
E_7G44	7L/R/F/U/O/G44	E	M	69	30	23.5	1	31.5	91	35	126
E_7G45	7L/R/F/U/O/G45	E	M	68	30	27	1	36.9	91	32	123
E_7G46	7L/R/F/U/O/G46	E	F	69	30	22	0	19.5	91	32	123
E_7G47	7L/R/F/U/O/G47	E	M	71	30	25.5	1	35.8	91	35	126
E_7G48	7L/R/F/U/O/G48	E	F	84	30	20.5	5	26.3	91	35	126
E_7G49	7L/R/F/U/O/G49	E	M	69	28	26	0	26.4	91	35	126
E_7G50	7L/R/F/U/O/G50	E	M	85	NA	NA	NA	NA	NA	NA	NA
E_7G7	7L/R/F/U/O/G7	E	F	85	24	18	5	21.2	89	31	120
Y_6G1	6L/R/F/U/O/G1	Y	F	23	30	24	0	19.0274	91	35	126
Y_6G11	6L/R/F/U/O/G11	Y	F	22	30	24	0	19.1001	91	35	126
Y_6G12	6L/R/F/U/O/G12	Y	M	22	30	24	0	23.04	91	35	126
Y_6G2	6L/R/F/U/O/G2	Y	F	22	30	24	0	20.0288	91	35	126
Y_6G3	6L/R/F/U/O/G3	Y	M	22	30	24	0	21.9136	91	35	126
Y_6G4	6L/R/F/U/O/G4	Y	M	21	30	24	0	22.9441	91	35	126
Y_6G5	6L/R/F/U/O/G5	Y	M	30	30	24	0	24.623	91	35	126
Y_7G12	7L/R/F/U/O/G12	Y	F	31	30	24	0	22.3133	91	35	126
Y_7G14	7L/R/F/U/O/G14	Y	M	27	30	25.5	0	24.4898	91	35	126
Y_7G15	7L/R/F/U/O/G15	Y	F	27	30	24	0	26.2985	91	35	126
Y_7G16	7L/R/F/U/O/G16	Y	F	33	30	25.5	0	25.204	91	35	126
Y_7G17	7L/R/F/U/O/G17	Y	F	25	30	26.5	0	17.4191	91	35	126
Y_7G18	7L/R/F/U/O/G18	Y	F	30	30	22	0	16.1616	91	35	126
Y_7G19	7L/R/F/U/O/G19	Y	M	21	30	28	0	20.7476	91	35	126
Y_7G33	7L/R/F/U/O/G33	Y	F	24	30	20.5	0	17.6471	91	35	126
Y_7G34	7L/R/F/U/O/G34	Y	F	23	30	27	0	40.0573	91	35	126
Y_7G39	7L/R/F/U/O/G39	Y	M	30	30	22.5	0	26.9896	91	35	126
Y_6G9	6L/R/F/U/O/G9	Y	F	19	30	NA	NA	NA	91	35	126
Y_7G35	7L/R/F/U/O/G35	Y	F	22	30	NA	NA	NA	91	35	126
E_7G36	7L/R/F/U/O/G36	E	F	84	NA	NA	NA	NA	NA	NA	NA
C_7G37	7L/R/F/U/O/G37	C	F	103	16	11	4	NA	NA	NA	NA
C_7G23	7L/R/F/U/O/G23	C	F	100	28	26	2	NA	NA	NA	NA
C_7G9	7L/R/F/U/O/G9	C	F	105	24	21.5	2	NA	NA	NA	NA
aThe Mini-Mental State Examination,
bThe Mini Nutritional Assessment
cBody Mass Index
dThe Functional Independence Measure of mobiility(0-91)
eThe Functional Independence Measure of congnitive(0-35)
fThe Functional Independence Measure(0-126)

## Sheet: Phylum_Bacteria
#Sample_Code:	1F	2F	3F	4F	5F	6F1	6F2	6F3	6F4	6F5	6F7	6F8	6F9	6F10	6F11	6F12	6F13	6F14	6F15	6F16	6F	8F	9F	10F	12F	14F	15F	18F	19F	21F	23F	24F	25F	26F	27F	28F	29F	30F	31F	32F	33F	34F	35F	36F	37F	38F	39F	40F	42F
Sample_ID	7F1	7F2	7F3	7F4	7F5	6F1	6F2	6F3	6F4	6F5	6F7	6F8	6F9	6F10	6F11	6F12	6F13	6F14	6F15	6F16	6F	7F8	7F9	7F10	7F12	7F14	7F15	7F18	7F19	7F21	7F23	7F24	7F25	7F26	7F27	7F28	7F29	7F30	7F31	7F32	7F33	7F34	7F35	7F36	7F37	7F38	7F39	7F40	7F42
Site	F	F	F	F	F	F	F	F	F	F	F	F	F	F	F	F	F	F	F	F	F	F	F	F	F	F	F	F	F	F	F	F	F	F	F	F	F	F	F	F	F	F	F	F	F	F	F	F	F
Group	C	C	C	C	C	Y	Y	Y	Y	Y	E	C	Y	C	Y	Y	C	C	C	C	C	C	C	E	Y	Y	Y	Y	Y	E	E	E	E	E	C	C	E	E	C	C	Y	Y	Y	E	C	E	Y	E	E
Firmicutes	1652	1166	1982	2518	3281	619	1428	1133	259	1820	2223	4033	1974	1112	798	1883	1818	1450	1999	1133	2914	956	637	750	1008	2211	1143	111	3029	929	3106	2811	1370	2980	1492	491	1175	1678	2768	1392	3324	1778	880	1027	1880	1019	29	1507	601
Actinobacteria	2420	618	2637	1032	641	4232	3432	3704	3719	3093	1451	846	2185	3079	3511	1589	2185	3016	1734	3393	1089	3553	3631	4142	3369	2199	3133	4788	1695	2578	1733	1420	1187	1120	2394	854	3374	3289	1629	2453	1141	1732	3212	3062	2987	3577	4956	1354	3750
Proteobacteria	737	1072	260	1133	236	118	127	116	1003	85	882	57	290	783	649	250	261	318	389	261	294	286	682	92	577	377	622	82	233	627	56	287	1279	682	958	3302	239	21	421	887	429	782	745	747	67	250	13	511	554
Bacteroidetes	61	1635	9	4	405	18	5	29	15	2	220	53	329	1	27	1081	564	108	555	146	596	105	16	4	35	135	50	10	23	28	37	311	975	100	56	252	56	3	62	119	58	682	129	47	44	97	0	56	32
Streptophyta	49	110	106	95	46	4	1	0	0	0	167	0	0	24	2	0	3	43	2	9	51	33	19	9	2	16	22	0	0	682	4	128	110	48	8	15	90	3	69	83	14	3	0	39	10	37	0	1480	30
Fusobacteria	44	376	0	42	163	2	0	11	0	0	48	3	168	0	4	99	104	45	179	39	47	38	6	0	0	44	14	2	0	0	42	0	40	50	6	1	16	0	4	41	7	6	5	16	4	6	0	11	25
Deinococcus-Thermus	6	0	0	0	0	0	0	0	0	0	0	1	0	0	0	0	0	0	1	0	0	0	0	1	0	0	2	4	0	22	0	2	0	0	2	75	3	0	0	8	8	4	3	3	1	0	0	0	1
Synergistetes	0	0	0	16	4	0	0	0	0	0	0	0	2	0	0	0	0	0	0	0	0	1	0	0	0	0	0	0	0	0	0	0	0	0	0	0	0	0	0	0	0	0	0	0	0	0	0	0	0
Cyanobacteria	0	0	1	30	0	0	1	0	0	0	0	1	0	0	0	0	0	2	0	0	0	0	0	1	0	0	1	0	0	5	0	0	0	0	0	1	0	0	0	0	3	0	0	0	0	0	0	0	0
Spirochaetes	0	0	0	0	18	1	0	0	1	0	0	0	6	0	0	3	0	1	0	0	0	0	0	0	0	0	0	0	0	0	0	0	0	0	0	0	0	0	0	0	0	0	0	0	0	0	0	0	0
Chloroflexi	0	0	0	10	0	0	1	0	0	0	0	0	0	0	0	0	0	0	0	2	0	1	0	0	0	0	2	0	0	10	0	0	8	0	2	0	12	0	0	1	0	0	3	1	2	0	0	4	3
Acidobacteria	0	0	0	0	0	1	1	0	1	0	2	0	0	0	2	0	0	0	0	0	0	0	0	0	0	4	0	0	10	8	0	4	9	3	1	0	2	0	0	0	0	0	0	7	0	0	0	0	0
Chlorophyta	2	0	0	0	0	0	0	0	0	0	0	1	0	0	2	0	0	0	0	0	0	0	0	0	0	0	0	0	0	7	0	9	0	0	2	0	9	0	0	0	0	0	0	0	0	2	0	0	0
Unassigned_phylum	29	21	5	91	205	4	4	7	2	0	7	5	44	1	5	94	65	17	141	17	9	27	9	1	9	14	10	3	7	100	22	16	10	17	76	9	18	6	47	16	15	13	22	51	5	12	2	77	4
[truncated: 289 more columns]

## Sheet: Familiy_Bacteria
#Sample_Code:	1F	2F	3F	4F	5F	6F1	6F2	6F3	6F4	6F5	6F7	6F8	6F9	6F10	6F11	6F12	6F13	6F14	6F15	6F16	6F	8F	9F	10F	12F	14F	15F	18F	19F	21F	23F	24F	25F	26F	27F	28F	29F	30F	31F	32F	33F	34F	35F	36F	37F	38F	39F	40F	42F
Sample_ID	7F1	7F2	7F3	7F4	7F5	6F1	6F2	6F3	6F4	6F5	6F7	6F8	6F9	6F10	6F11	6F12	6F13	6F14	6F15	6F16	6F	7F8	7F9	7F10	7F12	7F14	7F15	7F18	7F19	7F21	7F23	7F24	7F25	7F26	7F27	7F28	7F29	7F30	7F31	7F32	7F33	7F34	7F35	7F36	7F37	7F38	7F39	7F40	7F42
Site	F	F	F	F	F	F	F	F	F	F	F	F	F	F	F	F	F	F	F	F	F	F	F	F	F	F	F	F	F	F	F	F	F	F	F	F	F	F	F	F	F	F	F	F	F	F	F	F	F
Group	C	C	C	C	C	Y	Y	Y	Y	Y	E	C	Y	C	Y	Y	C	C	C	C	C	C	C	E	Y	Y	Y	Y	Y	E	E	E	E	E	C	C	E	E	C	C	Y	Y	Y	E	C	E	Y	E	E
Streptococcaceae	482	300	207	911	2710	242	21	165	20	14	213	369	797	5	79	1017	370	414	488	178	966	171	123	30	122	1352	553	25	34	340	79	664	162	871	603	34	251	4	519	358	39	413	107	177	396	139	1	695	143
Propionibacteriaceae	1775	326	2121	352	37	4080	3364	3515	3486	2941	609	414	1595	46	3268	927	1475	1857	47	2771	383	1457	1842	3728	2827	1599	2418	4741	1595	32	391	1055	186	968	1429	410	1820	3235	579	706	849	1408	2805	2055	117	1763	4897	160	2467
Staphylococcaceae	943	266	1732	1193	195	290	1390	829	200	1776	895	3255	443	1031	598	215	1027	605	359	758	962	325	414	672	643	595	466	36	2926	286	2810	844	889	1999	231	360	633	1592	1338	605	3201	1177	583	735	1178	175	16	499	292
Corynebacteriaceae	339	219	419	343	92	66	39	103	59	140	498	310	463	3031	89	54	141	936	1025	416	458	1812	1532	370	234	348	169	25	20	1787	1320	191	672	68	145	199	562	43	850	722	184	234	165	482	2486	1663	49	338	1203
Lachnospiraceae	10	22	2	87	40	1	0	3	5	0	6	30	22	0	1	29	50	16	91	14	22	25	3	1	1	11	2	4	7	9	7	58	20	7	100	10	7	0	22	8	0	1	8	7	2	16	2	8	6
Micrococcaceae	135	8	61	222	27	74	22	24	118	7	152	99	79	2	112	269	184	106	143	56	38	96	44	7	182	128	239	4	61	444	1	72	127	33	226	74	814	1	75	362	46	14	155	250	282	8	9	592	50
Ruminococcaceae	9	0	2	19	0	0	0	1	0	0	3	1	2	0	2	0	1	8	15	11	12	1	2	0	0	4	0	9	1	1	3	2	6	0	56	2	2	0	0	19	0	1	1	2	3	4	0	0	0
Veillonellaceae	12	419	1	74	114	7	0	10	1	0	118	108	175	0	14	401	104	107	665	50	31	234	9	2	0	24	5	8	3	112	61	92	5	24	102	16	105	3	34	107	25	40	34	36	54	36	1	104	16
Prevotellaceae	26	1191	1	1	310	4	0	15	0	0	25	38	80	0	13	936	483	60	401	87	390	55	11	2	11	79	2	0	0	4	15	97	27	15	19	4	21	2	49	57	4	28	11	5	36	38	0	35	13
Actinomycetaceae	98	56	20	36	420	6	1	27	2	1	89	18	31	0	6	315	319	51	421	52	169	112	12	5	6	39	1	0	0	114	15	25	35	23	413	10	24	1	72	74	7	37	24	46	33	14	1	142	17
Bacteroidaceae	0	1	1	0	0	0	0	0	0	0	0	1	1	0	0	0	0	10	4	5	0	0	0	0	0	10	0	0	1	1	0	0	5	0	9	2	2	1	3	5	0	3	1	0	0	6	0	2	0
Pseudoalteromonadaceae	142	46	121	0	15	21	25	18	73	47	160	30	40	0	69	2	59	73	78	57	77	60	5	20	86	101	58	48	116	43	13	16	119	32	376	37	58	10	280	118	200	85	142	316	39	52	6	182	51
Neisseriaceae	86	593	62	94	25	14	2	20	0	0	11	5	60	737	523	44	61	89	165	29	113	110	248	27	18	50	51	16	8	265	5	2	12	28	36	4	32	1	58	542	13	42	22	64	5	4	0	11	460
Flavobacteriaceae	32	163	7	0	44	3	2	7	8	0	187	2	29	1	9	2	11	9	57	32	58	20	4	0	14	32	14	9	16	8	14	40	935	77	12	245	1	0	1	13	30	593	95	17	2	2	0	9	8
Moraxellaceae	36	30	30	37	2	3	2	17	4	0	213	3	20	18	4	0	8	13	10	40	14	9	6	11	63	46	11	0	3	34	3	18	348	237	37	9	16	3	1	26	32	357	186	3	2	110	2	45	2
Peptoniphilaceae	47	3	7	12	31	1	2	69	15	18	440	197	150	12	65	0	126	109	127	28	678	107	72	38	154	74	15	15	1	26	77	835	126	13	59	33	47	53	471	163	1	55	17	24	69	373	0	3	99
Enterobacteriaceae	34	0	3	618	4	0	36	6	7	4	98	1	8	0	2	3	1	3	12	7	8	3	386	2	128	12	22	0	3	32	0	86	126	109	166	4	6	2	21	30	18	118	93	95	0	12	0	25	4
Pasteurellaceae	28	235	0	117	22	23	4	21	2	0	2	3	96	1	4	186	41	13	40	10	0	25	1	3	0	21	160	1	0	5	2	14	33	2	2	0	33	0	3	16	3	48	9	30	1	0	0	13	25
Bifidobacteriaceae	21	7	0	21	25	0	0	0	0	0	2	1	0	0	0	2	12	35	17	0	9	3	1	0	7	4	0	0	0	0	2	10	6	0	5	4	2	0	9	21	0	1	5	0	0	1	0	0	0
Porphyromonadaceae	0	213	0	0	8	9	0	3	4	0	3	0	100	0	1	12	4	10	18	6	125	18	0	1	8	4	9	0	0	0	3	159	3	3	3	1	7	0	4	21	0	11	0	23	1	45	0	1	7
Erysipelotrichaceae	0	0	0	0	1	0	0	0	0	0	0	6	0	0	0	12	13	6	7	2	0	1	0	0	0	0	1	0	0	3	0	8	0	0	4	1	0	0	0	0	0	0	0	0	0	1	0	4	0
Leptotrichiaceae	29	263	0	42	87	0	0	8	0	0	43	3	39	0	2	67	102	27	98	33	47	20	4	0	0	31	0	2	0	0	30	0	39	32	6	1	8	0	0	35	5	6	2	16	0	5	0	10	4
Pseudomonadaceae	60	0	20	39	58	4	9	3	5	18	160	2	14	5	4	0	18	39	8	8	14	9	3	3	72	50	143	0	5	15	1	22	57	38	157	1	0	1	6	16	12	9	45	3	5	11	2	35	0
Clostridiaceae	0	0	0	0	0	0	0	0	0	0	1	0	3	0	0	0	1	3	9	3	28	1	0	0	0	3	0	8	0	18	0	25	22	1	98	9	21	2	1	21	7	3	1	5	9	27	0	1	2
Rhodobacteraceae	120	0	3	61	3	21	7	3	375	11	39	4	7	0	1	1	9	22	4	18	9	16	9	7	74	21	31	0	37	26	2	2	49	5	50	44	12	1	19	2	27	41	74	6	0	4	0	74	0
Carnobacteriaceae	13	0	0	17	11	16	2	5	5	0	8	10	211	42	3	25	16	42	34	16	56	21	0	0	3	32	25	0	0	3	22	4	48	5	25	1	12	0	241	2	4	7	6	1	15	1	0	20	1
Coriobacteriaceae	3	1	0	8	24	0	0	0	0	0	0	0	0	0	0	0	0	4	11	2	1	2	5	0	0	0	0	0	1	7	1	6	0	1	4	0	3	0	0	1	0	0	1	0	0	1	0	3	0
Fusobacteriaceae	15	113	0	0	76	2	0	3	0	0	5	0	129	0	2	32	2	18	81	6	0	18	2	0	0	13	14	0	0	0	12	0	1	18	0	0	8	0	4	6	2	0	3	0	4	1	0	1	21
Lactobacillaceae	19	11	2	0	8	4	5	0	0	4	11	0	12	6	20	2	26	2	12	4	0	7	0	1	16	12	1	0	2	5	0	11	15	5	29	1	6	0	20	3	10	8	58	2	0	5	5	23	2
Enterococcaceae	7	2	7	23	2	4	2	14	0	2	3	31	12	10	6	61	31	22	43	14	1	1	1	0	6	8	7	0	0	5	24	9	5	0	14	0	10	0	5	2	2	3	1	0	4	0	0	3	0
Brevibacteriaceae	10	0	4	3	0	0	0	2	2	0	39	0	3	0	2	0	0	6	14	67	11	13	149	9	7	4	24	1	1	5	0	2	1	7	10	8	13	4	1	12	12	1	15	65	27	51	0	7	0
Acidaminococcaceae	0	0	0	0	0	0	0	0	0	0	1	0	0	0	0	0	0	0	0	0	0	0	0	0	0	0	0	0	0	0	0	9	2	0	0	0	0	0	0	0	0	0	0	0	1	0	0	0	0
Planococcaceae	12	3	2	12	2	0	0	4	0	1	10	3	3	0	2	2	12	1	5	9	1	9	3	2	14	17	6	1	17	12	7	4	2	3	10	5	15	4	25	13	8	2	5	3	29	79	1	28	2
Selenomonadaceae	2	71	0	8	86	0	0	0	2	5	0	0	11	0	1	14	5	4	32	4	7	4	0	0	0	5	0	0	0	3	0	15	0	0	1	0	6	0	0	0	0	7	9	0	0	0	0	7	2
Sphingomonadaceae	28	0	3	0	16	1	0	0	206	0	18	0	1	4	7	0	7	15	11	17	0	4	0	5	6	9	9	3	12	38	0	18	3	9	10	2	7	0	1	5	12	7	20	5	3	4	0	2	0
Comamonadaceae	9	0	3	2	1	3	1	1	0	0	2	0	5	8	1	0	1	7	4	6	0	0	0	2	10	0	31	5	1	52	1	18	13	3	0	2	2	0	0	16	4	4	45	3	0	5	0	3	0
Microbacteriaceae	1	0	11	8	1	0	0	1	0	1	1	0	0	0	8	0	0	0	4	4	10	7	23	2	39	28	16	0	2	16	0	5	7	5	2	4	5	0	1	28	5	22	14	0	0	11	0	10	0
Xanthomonadaceae	2	0	2	8	0	0	6	5	5	1	2	2	1	2	9	0	7	11	3	2	1	2	0	0	11	3	5	0	0	8	1	8	0	14	4	2	2	0	2	29	5	14	9	39	0	5	1	2	1
Rikenellaceae	0	0	0	0	0	0	0	0	0	0	0	0	0	0	0	0	0	1	0	0	0	2	0	0	0	0	0	0	0	0	0	0	0	0	1	0	0	0	0	0	0	0	0	0	1	0	0	0	0
Atopobiaceae	2	0	0	0	9	0	0	0	0	0	2	1	3	0	1	21	38	15	47	2	0	8	0	0	0	1	1	0	0	26	1	0	1	0	4	1	7	0	3	7	0	1	2	0	2	0	0	8	1
Dermacoccaceae	0	0	0	0	0	3	0	0	46	1	0	0	1	0	0	0	1	0	0	0	0	1	1	0	1	0	1	2	0	0	0	0	13	0	65	132	0	3	0	474	0	0	2	115	0	0	0	1	0
Dermabacteraceae	1	0	0	0	0	0	0	29	4	2	4	0	0	0	10	0	3	2	2	11	0	16	4	5	10	19	18	0	0	19	1	6	10	4	7	2	35	1	0	5	3	7	5	19	6	33	0	30	0
Bacillaceae	1	9	2	4	0	0	3	13	0	0	2	0	2	3	3	0	3	2	0	2	0	7	1	1	2	5	20	2	31	22	1	28	29	6	9	2	9	10	13	6	15	33	6	2	6	5	0	20	0
Acetobacteraceae	5	0	3	0	2	0	3	0	53	0	3	0	0	0	0	0	0	10	5	5	0	3	1	3	42	2	14	0	8	19	0	2	4	0	27	19	0	0	0	0	1	2	5	0	1	8	0	1	0
Odoribacteraceae	0	0	0	0	0	0	0	0	0	0	0	0	0	0	0	0	0	0	0	0	0	0	0	0	0	0	0	0	0	0	0	0	0	0	4	0	0	0	0	0	0	0	0	0	0	0	0	0	0
Rhizobiaceae	0	0	0	0	1	1	0	0	16	0	13	0	0	0	0	0	0	0	0	0	11	1	0	0	1	0	22	0	5	8	0	11	177	3	0	7	0	0	4	0	2	3	3	0	0	2	2	4	1
Aerococcaceae	4	19	1	89	1	0	0	1	3	0	6	1	3	0	1	0	19	2	17	3	6	4	0	0	3	2	0	0	0	17	5	0	2	5	11	11	20	0	9	12	0	7	17	22	12	62	3	1	2
Campylobacteraceae	1	45	0	0	52	1	0	0	0	0	9	3	8	0	0	13	36	8	30	5	4	4	2	0	0	4	0	0	0	0	9	0	4	4	0	0	0	1	2	3	0	2	0	0	6	1	0	3	0
Aeromonadaceae	16	0	0	6	0	0	3	1	0	0	37	0	0	0	0	0	0	0	0	3	0	0	2	0	0	0	1	0	0	0	0	1	19	108	11	1	6	0	0	6	1	2	2	4	0	2	0	5	0
Intrasporangiaceae	1	0	0	0	1	1	2	2	0	0	1	0	0	0	2	0	0	2	0	0	1	6	0	1	1	20	0	5	0	5	1	6	14	3	3	1	3	0	2	17	0	0	5	4	0	0	0	9	0
Sutterellaceae	0	0	0	1	0	0	0	0	0	0	0	0	1	0	0	0	0	0	1	0	0	0	0	0	0	0	0	0	0	0	0	0	0	0	4	0	0	0	0	0	0	0	0	0	0	0	0	0	0
Oxalobacteraceae	1	0	0	0	0	0	1	0	1	0	0	0	0	0	1	0	1	0	0	0	0	4	0	0	0	0	6	0	0	11	0	22	30	7	0	0	0	0	0	3	5	4	2	0	0	0	0	2	0
Christensenellaceae	0	0	0	0	0	0	0	0	0	0	0	0	0	0	0	0	0	3	0	0	0	0	0	0	0	0	0	0	0	0	0	0	0	0	2	0	0	0	2	11	0	0	0	0	0	0	0	0	0
Listeriaceae	1	0	0	0	0	0	0	0	0	0	491	0	2	0	0	2	0	0	0	1	0	8	0	0	0	14	0	0	0	1	0	0	0	0	22	1	0	2	1	0	0	3	0	0	0	0	0	2	0
Caulobacteraceae	10	0	0	18	3	0	0	2	35	0	6	1	0	5	1	0	0	1	1	5	0	2	1	2	0	8	9	0	0	3	0	4	3	3	2	4	1	0	2	15	5	1	3	0	4	3	0	2	0
Erwiniaceae	11	0	0	0	0	0	0	0	5	0	11	0	0	0	5	0	0	0	0	0	0	5	4	0	2	0	1	0	0	2	0	2	29	20	10	0	2	2	2	3	6	0	3	3	0	3	0	4	0
Peptococcaceae	4	3	2	0	5	1	0	1	0	0	0	0	3	0	1	0	0	3	0	0	1	0	6	3	6	15	2	2	2	1	2	44	3	6	14	0	1	0	9	6	2	0	6	7	1	7	0	4	1
Nocardioidaceae	0	0	0	0	0	0	0	0	0	0	2	1	1	0	2	1	0	0	0	0	0	1	0	7	53	1	3	0	0	15	0	10	17	1	10	2	8	0	13	4	1	0	1	8	0	0	0	2	1
Peptostreptococcaceae	0	0	0	0	1	1	0	2	0	0	0	0	4	0	0	1	0	4	6	1	0	0	0	0	0	0	0	0	0	4	0	8	2	4	1	0	0	0	0	4	0	0	1	0	1	5	0	0	0
Deinococcaceae	6	0	0	0	0	0	0	0	0	0	0	0	0	0	0	0	0	0	0	0	0	0	0	1	0	0	0	0	0	14	0	1	0	0	2	75	3	0	0	8	6	1	3	0	0	0	0	0	1
Burkholderiaceae	6	106	0	6	18	2	3	0	0	0	0	0	3	0	0	0	0	0	0	0	0	0	0	0	0	1	6	1	0	2	5	0	3	3	0	0	0	0	1	0	0	2	1	0	0	0	0	4	6
Vibrionaceae	10	12	1	0	0	0	0	1	4	1	12	0	0	0	1	0	1	4	5	0	4	0	2	0	1	0	7	1	6	0	0	0	2	0	14	3	9	0	6	3	12	12	2	20	1	0	0	4	1
Eggerthellaceae	0	0	0	0	1	0	1	0	0	0	0	0	0	0	0	0	0	0	0	0	0	0	0	0	0	0	0	0	0	0	0	0	0	0	1	0	0	1	0	0	0	0	0	0	0	0	0	0	0
Leuconostocaceae	0	0	0	0	4	0	0	0	0	0	0	0	0	0	0	0	0	0	0	1	0	0	0	0	9	0	0	0	0	0	0	1	0	9	10	0	0	0	4	0	0	5	1	0	4	1	0	0	1
Desulfovibrionaceae	0	0	0	0	0	0	0	0	0	0	0	0	0	0	0	0	0	0	0	0	0	0	0	0	0	0	0	0	0	0	0	0	0	0	0	0	0	0	0	0	0	0	0	0	0	0	0	0	0
Alcaligenaceae	0	0	0	3	0	0	0	0	1	0	2	0	0	0	1	0	1	0	0	2	0	0	0	0	0	0	1	0	0	0	0	0	1	1	2	0	0	0	0	16	0	2	5	8	0	1	0	0	0
Dietziaceae	9	0	0	0	0	0	0	0	0	0	0	0	0	0	2	0	0	0	0	1	0	7	1	0	0	0	10	0	0	4	0	0	17	0	0	0	41	0	0	0	0	0	0	2	0	0	0	15	0
Gordoniaceae	2	0	0	0	0	0	0	1	0	0	0	0	0	0	0	0	0	0	0	2	0	1	2	0	0	0	63	0	0	1	0	0	0	0	7	5	2	0	8	10	0	1	1	0	0	0	0	0	3
Sphingobacteriaceae	0	0	0	0	0	0	0	0	1	0	2	0	0	0	0	0	0	0	3	0	1	1	0	0	0	0	7	0	0	0	0	3	2	0	2	0	0	0	0	16	9	1	2	0	0	0	0	1	0
Shewanellaceae	1	0	0	1	0	0	0	0	3	0	0	0	3	0	0	0	0	0	0	0	4	0	2	0	0	2	0	0	0	0	0	0	0	33	3	0	0	0	0	0	0	1	0	3	0	2	0	0	0
Brucellaceae	1	0	1	0	0	0	0	1	47	0	6	1	0	0	0	0	0	0	2	4	0	1	0	0	0	2	0	0	0	1	0	0	3	0	0	0	0	0	0	0	0	3	3	0	0	0	0	0	0
Methylobacteriaceae	0	0	0	22	0	0	1	0	0	0	0	1	3	0	7	0	1	0	0	1	0	0	1	0	12	0	0	0	0	2	0	0	1	0	5	15	0	0	0	6	0	1	0	0	0	0	0	0	0
Synergistaceae	0	0	0	16	0	0	0	0	0	0	0	0	2	0	0	0	0	0	0	0	0	1	0	0	0	0	0	0	0	0	0	0	0	0	0	0	0	0	0	0	0	0	0	0	0	0	0	0	0
Pseudonocardiaceae	0	0	0	0	0	0	0	0	0	0	3	1	1	0	0	0	0	0	1	0	0	0	0	0	0	0	1	0	6	11	0	2	6	1	12	0	0	0	0	0	1	0	0	0	0	13	0	2	1
Rhodospirillaceae	2	0	0	0	0	0	5	0	0	0	1	1	0	0	5	0	0	0	0	9	0	1	0	0	0	1	4	0	1	7	0	2	0	0	5	0	7	0	2	6	0	0	1	4	0	1	0	10	1
Spirochaetaceae	0	0	0	0	18	1	0	0	1	0	0	0	6	0	0	3	0	1	0	0	0	0	0	0	0	0	0	0	0	0	0	0	0	0	0	0	0	0	0	0	0	0	0	0	0	0	0	0	0
Bacteriovoracaceae	0	0	0	0	0	0	0	0	0	0	0	0	0	0	0	0	0	0	0	0	34	0	0	0	0	0	0	0	0	0	0	0	0	1	0	0	0	0	0	0	2	3	1	0	0	0	0	3	0
Streptomycetaceae	0	0	0	0	0	0	0	0	0	0	1	0	0	0	0	0	0	0	0	0	0	0	0	0	1	1	2	1	3	4	0	11	3	1	8	2	2	0	1	1	2	0	0	1	1	0	0	1	0
Mycobacteriaceae	10	0	1	0	0	0	0	0	0	0	1	0	0	0	0	0	1	0	0	0	0	5	0	0	0	2	4	0	0	5	0	0	0	0	7	0	0	0	1	3	1	0	0	0	0	0	0	4	1
Geodermatophilaceae	6	0	0	0	1	0	2	0	0	0	0	1	3	0	0	0	0	0	0	0	1	1	0	3	0	0	0	0	0	8	0	0	14	0	2	0	3	0	1	0	9	2	3	0	0	0	0	9	0
Hyphomicrobiaceae	5	0	0	50	0	0	0	0	1	0	1	0	0	0	1	0	0	0	0	0	0	0	0	1	0	0	2	0	0	3	0	1	0	0	3	0	0	0	0	0	0	0	0	0	0	3	0	1	0
Nocardiaceae	0	0	0	0	0	0	0	0	0	0	3	0	0	0	0	0	0	0	0	0	0	1	4	1	0	2	4	5	3	35	0	0	3	0	0	0	0	0	0	3	0	0	2	3	0	1	0	1	1
Chitinophagaceae	0	0	0	3	0	0	0	0	0	2	0	0	0	0	0	0	3	1	0	1	0	0	0	0	0	1	0	1	2	0	0	6	2	0	0	0	4	0	0	0	1	0	1	0	0	3	0	0	0
Unassigned_family	290	234	128	338	373	87	22	40	167	1	287	40	295	31	19	327	159	175	309	107	227	120	51	14	76	122	243	13	40	909	46	340	441	102	222	3170	227	17	184	176	103	82	112	243	149	152	2	1705	77
[truncated: 289 more columns]

## Sheet: Genus_Bacteria
#Sample_Code:	1F	2F	3F	4F	5F	6F1	6F2	6F3	6F4	6F5	6F7	6F8	6F9	6F10	6F11	6F12	6F13	6F14	6F15	6F16	6F	8F	9F	10F	12F	14F	15F	18F	19F	21F	23F	24F	25F	26F	27F	28F	29F	30F	31F	32F	33F	34F	35F	36F	37F	38F	39F	40F	42F
Sample_ID	7F1	7F2	7F3	7F4	7F5	6F1	6F2	6F3	6F4	6F5	6F7	6F8	6F9	6F10	6F11	6F12	6F13	6F14	6F15	6F16	6F	7F8	7F9	7F10	7F12	7F14	7F15	7F18	7F19	7F21	7F23	7F24	7F25	7F26	7F27	7F28	7F29	7F30	7F31	7F32	7F33	7F34	7F35	7F36	7F37	7F38	7F39	7F40	7F42
Site	F	F	F	F	F	F	F	F	F	F	F	F	F	F	F	F	F	F	F	F	F	F	F	F	F	F	F	F	F	F	F	F	F	F	F	F	F	F	F	F	F	F	F	F	F	F	F	F	F
Group	C	C	C	C	C	Y	Y	Y	Y	Y	E	C	Y	C	Y	Y	C	C	C	C	C	C	C	E	Y	Y	Y	Y	Y	E	E	E	E	E	C	C	E	E	C	C	Y	Y	Y	E	C	E	Y	E	E
Streptococcus	482	300	207	910	2709	242	21	165	20	14	213	369	797	5	78	1017	370	413	488	178	966	169	123	29	121	1352	552	25	33	339	79	664	162	862	565	34	250	4	519	355	39	413	102	176	396	121	1	682	143
Propionibacterium	1775	321	2120	352	37	4079	3364	3513	3486	2941	609	414	1595	46	3268	926	1475	1851	35	2771	346	1454	1841	3728	2827	1599	2396	4741	1595	28	391	1050	186	962	1424	408	1815	3235	573	705	849	1406	2805	2055	115	1761	4897	158	2467
Staphylococcus	938	266	1732	1193	195	290	1390	829	200	1776	649	3255	439	1031	597	215	1027	605	318	756	962	320	414	672	643	595	466	36	2926	276	2810	844	887	1999	220	360	633	1592	1336	605	3201	1177	583	732	1174	174	16	475	292
Corynebacterium	339	219	419	343	92	66	39	103	59	140	498	310	463	3031	89	54	141	936	1025	416	458	1812	1532	370	234	348	169	25	20	1787	1320	191	672	68	145	199	562	43	850	722	184	234	165	482	2486	1663	49	338	1203
Prevotella	26	1191	1	1	310	4	0	15	0	0	25	38	80	0	13	936	483	60	401	87	390	55	11	2	11	79	2	0	0	4	15	97	27	15	19	4	21	2	49	55	4	28	11	5	36	38	0	35	13
Veillonella	12	419	1	74	85	7	0	8	1	0	116	105	154	0	13	396	99	88	601	47	9	227	7	1	0	24	5	0	3	109	52	39	4	24	95	15	102	2	25	104	25	40	32	35	46	25	1	102	15
Actinomyces	98	56	4	36	341	6	0	25	1	0	84	18	30	0	5	314	319	43	394	51	132	92	11	4	6	35	1	0	0	109	13	15	27	23	404	9	23	1	72	74	6	37	24	46	27	10	1	142	17
Streptophyta	49	110	106	95	46	4	1	0	0	0	167	0	0	24	2	0	3	43	2	9	51	33	19	9	2	16	22	0	0	682	4	128	110	48	8	15	90	3	69	83	14	3	0	39	10	37	0	1480	30
Bacteroides	0	1	1	0	0	0	0	0	0	0	0	1	1	0	0	0	0	10	4	5	0	0	0	0	0	10	0	0	1	1	0	0	5	0	9	2	2	1	3	5	0	3	1	0	0	6	0	2	0
Rothia	46	2	58	203	26	36	0	11	1	0	5	98	62	2	11	265	179	80	129	19	18	23	2	4	33	72	208	1	0	311	1	58	112	20	79	1	129	1	60	25	18	2	14	16	262	4	0	18	33
Acinetobacter	27	0	30	22	0	3	1	17	3	0	110	3	19	18	4	0	7	13	10	37	11	9	5	11	60	28	11	0	0	27	3	13	343	236	27	8	16	3	0	21	32	352	181	3	2	107	2	43	2
Faecalibacterium	2	0	0	6	0	0	0	0	0	0	0	1	0	0	0	0	1	2	6	5	2	0	0	0	0	3	0	0	1	0	0	1	0	0	21	0	2	0	0	0	0	0	0	0	0	0	0	0	0
Blautia	0	1	0	10	0	0	0	0	0	0	1	0	1	0	0	0	0	5	2	2	5	0	0	0	1	4	0	0	1	1	0	37	14	0	31	5	0	0	0	0	0	0	2	0	0	6	2	0	0
Chryseobacterium	27	0	7	0	2	0	0	3	7	0	6	1	3	0	2	0	10	1	4	1	42	8	2	0	7	12	14	0	1	4	0	39	935	31	2	244	1	0	1	0	19	566	87	8	2	2	0	8	3
Enhydrobacter	116	0	0	0	2	21	6	12	154	1	50	0	9	0	0	0	8	0	4	25	1	15	7	1	44	36	0	6	0	3	7	20	207	5	12	3143	39	0	0	1	55	1	51	122	0	1	0	45	0
Bifidobacterium	21	7	0	20	25	0	0	0	0	0	2	1	0	0	0	2	8	35	14	0	9	1	1	0	7	3	0	0	0	0	2	10	5	0	0	4	2	0	3	11	0	1	1	0	0	1	0	0	0
Ruminococcus	0	0	0	0	0	0	0	1	0	0	2	0	2	0	0	0	0	2	7	1	2	0	2	0	0	0	0	9	0	1	3	0	1	0	18	1	0	0	0	5	0	1	0	2	1	3	0	0	0
Coprococcus	6	1	0	2	0	0	0	0	0	0	0	1	1	0	0	1	2	0	4	0	0	1	0	0	0	0	0	0	0	1	0	3	5	0	10	2	0	0	0	5	0	0	0	1	0	3	0	1	0
Neisseria	9	258	0	22	7	4	0	14	0	0	0	1	14	2	0	17	39	11	54	9	1	29	4	0	0	8	34	0	0	4	0	1	6	17	29	0	22	0	8	38	4	7	6	20	0	0	0	0	18
Anaerococcus	16	1	1	0	7	1	1	11	5	8	82	170	72	5	54	0	84	48	68	19	356	52	37	35	89	40	9	5	0	14	28	482	48	10	21	24	32	27	104	94	0	26	7	9	53	207	0	3	47
Micrococcus	33	0	0	0	1	10	14	5	25	6	3	0	11	0	82	2	1	21	3	1	10	27	2	0	21	9	6	0	50	7	0	6	0	1	46	0	591	0	3	6	6	6	25	105	0	2	7	346	0
Leptotrichia	29	263	0	42	87	0	0	8	0	0	43	3	33	0	2	67	102	27	98	33	47	20	4	0	0	31	0	2	0	0	30	0	39	32	6	1	5	0	0	17	5	6	2	16	0	5	0	10	4
Pseudomonas	60	0	20	39	50	4	9	2	5	17	160	2	14	5	4	0	13	39	7	8	13	9	3	3	66	48	134	0	5	14	1	21	52	37	149	1	0	1	6	16	8	9	44	2	5	10	2	31	0
Gemella	25	1	9	12	26	49	3	10	4	0	0	19	107	1	2	85	0	71	33	14	0	9	1	0	0	7	19	0	0	17	2	12	9	7	6	0	9	2	26	12	2	4	3	0	22	0	0	4	14
Haemophilus	10	22	0	66	7	3	1	4	1	0	0	1	25	0	2	53	5	3	24	4	0	14	1	1	0	10	61	0	0	2	1	6	16	2	1	0	17	0	3	8	2	19	6	7	0	0	0	7	13
Fusobacterium	15	113	0	0	76	2	0	3	0	0	5	0	129	0	2	32	2	18	81	6	0	18	2	0	0	13	14	0	0	0	12	0	1	18	0	0	8	0	4	6	2	0	3	0	4	1	0	1	21
Lactobacillus	19	11	2	0	8	4	5	0	0	4	11	0	12	6	5	2	26	2	12	4	0	7	0	1	16	12	1	0	2	5	0	6	15	4	27	1	6	0	20	3	10	8	58	2	0	5	5	23	0
Porphyromonas	0	213	0	0	7	5	0	3	4	0	3	0	97	0	1	12	4	10	8	6	125	18	0	1	8	4	9	0	0	0	3	149	0	3	2	1	7	0	4	21	0	9	0	23	1	44	0	1	4
Finegoldia	11	0	1	0	0	0	0	44	2	6	317	14	30	7	9	0	33	34	40	1	131	23	15	2	23	21	1	10	1	6	28	195	36	1	14	4	3	14	279	26	0	7	8	15	1	65	0	0	41
Peptoniphilus	20	0	5	12	0	0	1	14	8	4	39	12	43	0	2	0	9	24	18	7	173	30	20	1	42	13	5	0	0	6	21	158	34	0	23	5	12	12	85	39	1	22	2	0	15	84	0	0	6
Brevibacterium	10	0	4	3	0	0	0	2	2	0	39	0	3	0	2	0	0	6	14	67	11	13	149	9	7	4	24	1	1	5	0	2	1	7	10	8	13	4	1	12	12	1	15	65	27	51	0	7	0
Dialister	0	0	0	0	14	0	0	2	0	0	2	2	16	0	1	1	0	17	50	1	22	4	2	1	0	0	0	8	0	3	8	50	1	0	5	1	3	1	8	3	0	0	0	0	8	11	0	2	1
Collinsella	0	0	0	8	0	0	0	0	0	0	0	0	0	0	0	0	0	2	3	2	1	0	5	0	0	0	0	0	1	2	1	3	0	0	3	0	1	0	0	1	0	0	0	0	0	0	0	0	0
Enterococcus	5	1	7	19	1	4	2	13	0	2	3	31	11	10	6	57	31	21	41	13	1	0	0	0	6	6	5	0	0	3	24	8	5	0	8	0	6	0	2	2	1	1	0	0	3	0	0	3	0
Granulicatella	12	0	0	17	6	16	0	5	0	0	1	10	117	0	3	25	16	21	14	9	1	9	0	0	1	23	22	0	0	3	1	1	3	2	9	0	12	0	14	2	0	7	5	1	15	0	0	5	1
Lachnospira	0	0	0	0	0	0	0	0	0	0	2	0	0	0	1	0	0	0	2	0	0	0	0	0	0	1	0	0	2	0	0	0	0	0	2	0	0	0	0	2	0	0	0	0	0	0	0	0	0
Kocuria	2	2	1	4	0	20	2	4	61	1	93	1	5	0	5	1	3	5	8	22	3	8	10	0	6	9	7	1	0	38	0	3	3	2	18	32	14	0	2	49	3	0	10	19	0	0	0	45	3
Lactococcus	0	0	0	1	1	0	0	0	0	0	0	0	0	0	1	0	0	1	0	0	0	2	0	1	0	0	1	0	1	0	0	0	0	9	36	0	1	0	0	3	0	0	5	1	0	18	0	11	0
Phascolarctobacterium	0	0	0	0	0	0	0	0	0	0	1	0	0	0	0	0	0	0	0	0	0	0	0	0	0	0	0	0	0	0	0	9	2	0	0	0	0	0	0	0	0	0	0	0	1	0	0	0	0
Parabacteroides	0	0	0	0	0	0	0	0	0	0	0	0	0	0	0	0	0	0	0	0	0	0	0	0	0	0	0	0	0	0	0	10	1	0	1	0	0	0	0	0	0	0	0	0	0	1	0	0	0
Paracoccus	78	0	0	44	1	10	3	1	80	4	28	2	3	0	0	0	2	5	1	5	1	12	6	2	46	14	18	0	20	12	0	1	45	0	23	8	8	0	3	2	10	13	50	2	0	0	0	47	0
Roseburia	0	0	0	3	0	0	0	0	0	0	0	0	0	0	0	0	0	0	0	0	0	0	0	0	0	0	0	0	1	0	0	0	0	0	0	0	0	0	0	0	0	0	0	0	0	0	0	0	0
Dorea	0	0	0	24	0	0	0	0	0	0	0	2	1	0	0	0	0	0	2	1	0	0	0	0	0	0	1	0	0	0	0	0	0	0	9	0	0	0	1	0	0	0	0	0	0	0	0	0	0
Oscillospira	0	0	0	0	0	0	0	0	0	0	0	0	0	0	0	0	0	0	0	0	0	0	0	0	0	0	0	0	0	0	0	0	0	0	1	0	0	0	0	0	0	0	0	0	0	1	0	0	0
Atopobium	2	0	0	0	9	0	0	0	0	0	2	1	3	0	1	21	38	15	47	2	0	8	0	0	0	1	1	0	0	26	1	0	1	0	4	1	7	0	3	7	0	1	2	0	2	0	0	8	1
Clostridium	0	0	0	0	0	0	0	0	0	0	0	0	0	0	0	0	0	0	0	0	28	1	0	0	0	1	0	8	0	2	0	15	1	0	95	9	21	2	1	21	7	1	0	5	8	27	0	0	2
Selenomonas	2	63	0	8	74	0	0	0	2	5	0	0	10	0	1	14	5	4	32	4	7	4	0	0	0	5	0	0	0	3	0	0	0	0	1	0	6	0	0	0	0	6	9	0	0	0	0	7	2
Sphingomonas	17	0	1	0	2	1	0	0	197	0	16	0	0	4	4	0	2	15	10	17	0	4	0	0	0	6	2	1	1	29	0	12	3	3	7	2	7	0	0	4	11	0	2	2	3	0	0	0	0
Capnocytophaga	3	160	0	0	40	1	1	4	0	0	7	0	16	0	2	2	0	5	28	1	1	6	1	0	0	8	0	0	0	1	14	0	0	2	4	0	0	0	0	13	1	1	0	8	0	0	0	1	5
Citrobacter	0	0	0	10	1	0	0	3	1	2	24	0	2	0	0	2	0	0	0	1	0	0	0	0	31	0	3	0	1	2	0	0	0	14	9	0	0	0	1	2	3	24	16	14	0	0	0	0	0
Alloiococcus	1	0	0	0	4	0	2	0	5	0	7	0	93	42	0	0	0	21	20	6	55	12	0	0	0	9	2	0	0	0	21	0	45	1	5	1	0	0	227	0	3	0	1	0	0	1	0	15	0
Dermacoccus	0	0	0	0	0	3	0	0	46	1	0	0	1	0	0	0	1	0	0	0	0	1	1	0	1	0	1	2	0	0	0	0	13	0	65	132	0	3	0	474	0	0	2	115	0	0	0	1	0
Campylobacter	1	45	0	0	52	1	0	0	0	0	9	3	8	0	0	13	36	8	30	5	4	4	2	0	0	4	0	0	0	0	9	0	4	4	0	0	0	1	2	3	0	2	0	0	6	1	0	3	0
Flavobacterium	0	3	0	0	1	2	1	0	1	0	1	1	10	1	2	0	1	3	23	27	15	6	0	0	0	11	0	9	2	0	0	1	0	8	0	0	0	0	0	0	6	4	7	1	0	0	0	0	0
Wautersiella	0	0	0	0	0	0	0	0	0	0	117	0	0	0	3	0	0	0	2	3	0	0	1	0	0	1	0	0	0	2	0	0	0	5	5	0	0	0	0	0	4	19	0	0	0	0	0	0	0
Jeotgalicoccus	0	0	0	0	0	0	0	0	0	0	246	0	2	0	1	0	0	0	41	2	0	1	0	0	0	0	0	0	0	7	0	0	0	0	9	0	0	0	2	0	0	0	0	0	1	1	0	22	0
Odoribacter	0	0	0	0	0	0	0	0	0	0	0	0	0	0	0	0	0	0	0	0	0	0	0	0	0	0	0	0	0	0	0	0	0	0	4	0	0	0	0	0	0	0	0	0	0	0	0	0	0
Bacillus	1	9	2	4	0	0	3	12	0	0	2	0	2	3	3	0	3	2	0	2	0	6	1	0	2	4	14	2	4	18	0	11	28	6	6	1	9	9	12	6	13	25	6	2	5	5	0	17	0
Sutterella	0	0	0	1	0	0	0	0	0	0	0	0	1	0	0	0	0	0	1	0	0	0	0	0	0	0	0	0	0	0	0	0	0	0	4	0	0	0	0	0	0	0	0	0	0	0	0	0	0
Klebsiella	1	0	0	19	0	0	0	1	0	0	9	0	0	0	0	0	0	0	1	0	0	0	0	0	45	2	1	0	0	1	0	1	4	12	8	0	0	1	1	5	3	29	31	24	0	0	0	0	1
Megasphaera	0	0	0	0	13	0	0	0	0	0	0	1	5	0	0	4	5	2	13	2	0	3	0	0	0	0	0	0	0	0	1	3	0	0	0	0	0	0	1	0	0	0	2	0	0	0	0	0	0
Brochothrix	1	0	0	0	0	0	0	0	0	0	476	0	2	0	0	2	0	0	0	1	0	7	0	0	0	13	0	0	0	0	0	0	0	0	19	1	0	2	1	0	0	3	0	0	0	0	0	2	0
Erwinia	11	0	0	0	0	0	0	0	5	0	9	0	0	0	5	0	0	0	0	0	0	5	4	0	2	0	1	0	0	2	0	2	29	18	6	0	2	1	2	3	6	0	3	3	0	2	0	4	0
Aggregatibacter	9	156	0	0	1	0	0	4	0	0	0	0	1	0	0	0	0	0	5	0	0	1	0	0	0	2	77	0	0	0	0	0	3	0	0	0	0	0	0	0	0	4	1	0	0	0	0	2	2
Microbacterium	1	0	7	0	1	0	0	0	0	0	0	0	0	0	0	0	0	0	2	0	4	2	3	2	21	16	14	0	2	3	0	5	0	3	1	1	0	0	0	15	1	19	9	0	0	3	0	6	0
Oribacterium	0	0	0	0	14	0	0	1	0	0	0	2	1	0	0	5	9	0	9	1	1	2	0	0	0	0	0	3	0	0	0	0	0	0	0	0	2	0	6	0	0	0	0	0	1	0	0	0	0
Parvimonas	0	2	0	0	24	0	0	0	0	0	0	1	5	0	0	0	0	3	0	1	0	2	0	0	0	0	0	0	0	0	0	0	0	2	0	0	0	0	1	4	0	0	0	0	0	0	0	0	5
Brachybacterium	1	0	0	0	0	0	0	23	3	0	0	0	0	0	3	0	1	0	1	8	0	8	1	3	5	10	6	0	0	12	0	5	5	4	5	1	23	0	0	2	1	3	2	9	0	0	0	20	0
Deinococcus	6	0	0	0	0	0	0	0	0	0	0	0	0	0	0	0	0	0	0	0	0	0	0	1	0	0	0	0	0	14	0	1	0	0	2	75	3	0	0	8	6	1	3	0	0	0	0	0	1
Megamonas	0	0	0	0	0	0	0	0	0	0	0	0	0	0	0	0	0	0	0	0	0	0	0	0	0	0	0	0	0	0	0	15	0	0	0	0	0	0	0	0	0	0	0	0	0	0	0	0	0
Facklamia	0	0	0	0	0	0	0	0	3	0	4	1	2	0	1	0	18	2	17	2	0	1	0	0	3	0	0	0	0	3	1	0	0	0	8	8	14	0	0	2	0	3	3	0	12	59	2	0	0
Vagococcus	2	1	0	4	1	0	0	1	0	0	0	0	1	0	0	4	0	1	2	0	0	1	1	0	0	2	2	0	0	2	0	1	0	0	5	0	4	0	3	0	1	2	1	0	1	0	0	0	0
Vibrio	10	12	1	0	0	0	0	1	4	1	9	0	0	0	1	0	1	4	5	0	3	0	1	0	1	0	5	1	6	0	0	0	2	0	10	1	5	0	6	3	12	4	2	13	1	0	0	4	1
Moryella	1	20	0	0	9	0	0	0	0	0	0	16	1	0	0	12	0	0	22	0	1	10	0	0	0	0	0	0	0	0	5	0	0	0	0	0	2	0	4	0	0	0	0	4	1	0	0	2	0
Stenotrophomonas	1	0	0	4	0	0	0	1	0	0	0	1	0	2	0	0	4	6	1	1	0	1	0	0	0	2	3	0	0	0	1	2	0	1	1	1	0	0	0	8	0	1	2	8	0	1	0	1	1
Bulleidia	0	0	0	0	1	0	0	0	0	0	0	6	0	0	0	12	13	6	7	2	0	0	0	0	0	0	1	0	0	0	0	0	0	0	0	0	0	0	0	0	0	0	0	0	0	0	0	0	0
Lautropia	6	106	0	0	18	1	0	0	0	0	0	0	0	0	0	0	0	0	0	0	0	0	0	0	0	1	2	0	0	0	5	0	0	1	0	0	0	0	0	0	0	2	0	0	0	0	0	4	6
Paraprevotella	0	0	0	0	0	0	0	0	0	0	0	0	0	0	0	0	0	0	0	0	0	0	0	0	0	0	0	0	0	0	0	0	0	0	0	0	0	0	0	2	0	0	0	0	0	0	0	0	0
Nesterenkonia	1	0	0	9	0	1	0	2	1	0	8	0	1	0	0	1	1	0	2	2	0	3	2	0	3	2	1	0	0	7	0	0	2	0	3	0	1	0	0	19	1	0	4	1	2	0	0	7	3
Turicibacter	0	0	0	0	0	0	0	0	0	0	0	0	0	0	0	0	0	0	0	0	0	0	0	0	0	0	0	0	0	3	0	4	0	0	0	0	0	0	0	0	0	0	0	0	0	0	0	4	0
Cloacibacterium	1	0	0	0	1	0	0	0	0	0	44	0	0	0	0	0	0	0	0	0	0	0	0	0	7	0	0	0	0	1	0	0	0	31	0	0	0	0	0	0	0	3	0	0	0	0	0	0	0
Janibacter	1	0	0	0	0	0	1	2	0	0	0	0	0	0	1	0	0	0	0	0	1	4	0	0	0	20	0	4	0	2	1	1	4	1	1	1	0	0	1	13	0	0	4	1	0	0	0	4	0
Dietzia	9	0	0	0	0	0	0	0	0	0	0	0	0	0	2	0	0	0	0	1	0	6	1	0	0	0	10	0	0	4	0	0	16	0	0	0	41	0	0	0	0	0	0	2	0	0	0	14	0
Leuconostoc	0	0	0	0	2	0	0	0	0	0	0	0	0	0	0	0	0	0	0	1	0	0	0	0	9	0	0	0	0	0	0	1	0	9	9	0	0	0	4	0	0	5	0	0	4	1	0	0	1
Gordonia	2	0	0	0	0	0	0	1	0	0	0	0	0	0	0	0	0	0	0	2	0	1	2	0	0	0	63	0	0	1	0	0	0	0	7	5	2	0	8	10	0	1	1	0	0	0	0	0	3
Anaerostipes	0	0	0	0	0	0	0	0	0	0	0	0	0	0	0	0	0	0	0	0	0	1	0	0	0	0	0	0	0	0	0	0	0	0	0	0	0	0	0	0	0	0	0	0	0	0	0	0	0
Roseomonas	4	0	0	0	0	0	0	0	46	0	2	0	0	0	0	0	0	9	4	3	0	3	0	0	3	0	7	0	8	0	0	0	2	0	1	14	0	0	0	0	0	1	0	0	0	0	0	0	0
Catenibacterium	0	0	0	0	0	0	0	0	0	0	0	0	0	0	0	0	0	0	0	0	0	0	0	0	0	0	0	0	0	0	0	0	0	0	0	0	0	0	0	0	0	0	0	0	0	0	0	0	0
Acidaminococcus	0	0	0	0	0	0	0	0	0	0	0	0	0	0	0	0	0	0	0	0	0	0	0	0	0	0	0	0	0	0	0	0	0	0	0	0	0	0	0	0	0	0	0	0	0	0	0	0	0
Peptostreptococcus	0	0	0	0	0	1	0	2	0	0	0	0	3	0	0	1	0	4	3	0	0	0	0	0	0	0	0	0	0	0	0	0	0	3	0	0	0	0	0	4	0	0	1	0	1	5	0	0	0
Aerococcus	0	0	1	89	0	0	0	1	0	0	1	0	1	0	0	0	0	0	0	0	6	0	0	0	0	0	0	0	0	14	2	0	0	0	0	3	0	0	4	0	0	4	14	21	0	2	0	1	0
Gluconobacter	0	0	0	0	0	0	0	0	0	0	0	0	0	0	0	0	0	0	0	0	0	0	0	0	12	0	0	0	0	7	0	0	0	0	1	0	0	0	0	0	0	0	0	0	0	0	0	0	0
Shewanella	1	0	0	1	0	0	0	0	3	0	0	0	3	0	0	0	0	0	0	0	3	0	2	0	0	2	0	0	0	0	0	0	0	33	3	0	0	0	0	0	0	0	0	3	0	2	0	0	0
Kingella	1	25	0	0	3	0	0	2	0	0	0	0	5	0	0	2	0	1	5	0	0	0	0	0	0	2	0	0	0	1	0	0	1	3	1	0	1	0	0	0	0	1	0	2	0	0	0	4	0
Psychrobacter	0	0	0	0	0	0	1	0	0	0	16	0	1	0	0	0	1	0	0	1	2	0	0	0	2	2	0	0	1	3	0	1	4	0	8	0	0	0	1	0	0	4	3	0	0	0	0	0	0
Varibaculum	0	0	4	0	0	0	0	1	1	0	4	0	0	0	0	1	0	3	0	1	4	4	0	0	0	1	0	0	0	1	0	2	0	0	3	0	1	0	0	0	1	0	0	0	0	1	0	0	0
Treponema	0	0	0	0	18	1	0	0	1	0	0	0	6	0	0	3	0	1	0	0	0	0	0	0	0	0	0	0	0	0	0	0	0	0	0	0	0	0	0	0	0	0	0	0	0	0	0	0	0
Mobiluncus	0	0	7	0	0	0	0	0	0	1	1	0	1	0	0	0	0	1	0	0	8	8	0	1	0	0	0	0	0	0	0	5	0	0	4	0	0	0	0	0	0	0	0	0	1	1	0	0	0
Bacteriovoracaceae	0	0	0	0	0	0	0	0	0	0	0	0	0	0	0	0	0	0	0	0	34	0	0	0	0	0	0	0	0	0	0	0	0	1	0	0	0	0	0	0	2	3	1	0	0	0	0	3	0
Agrobacterium	0	0	0	0	0	0	0	0	13	0	7	0	0	0	0	0	0	0	0	0	1	1	0	0	0	0	7	0	0	1	0	2	15	1	0	1	0	0	1	0	0	1	0	0	0	1	0	0	0
Mycobacterium	10	0	1	0	0	0	0	0	0	0	1	0	0	0	0	0	1	0	0	0	0	5	0	0	0	2	4	0	0	5	0	0	0	0	7	0	0	0	1	3	1	0	0	0	0	0	0	4	1
Arthrobacter	1	0	0	0	0	0	0	0	0	0	0	0	0	0	0	0	0	0	0	0	0	0	0	0	0	2	0	0	0	7	0	1	4	0	19	0	9	0	1	0	2	0	0	0	0	0	0	2	0
Mycoplana	1	0	0	0	0	0	0	1	44	0	6	1	0	0	0	0	0	0	2	4	0	1	0	0	0	1	0	0	0	1	0	0	1	0	0	0	0	0	0	0	0	0	0	0	0	0	0	0	0
Novosphingobium	11	0	0	0	2	0	0	0	4	0	0	0	0	0	1	0	3	0	0	0	0	0	0	0	0	1	3	0	4	7	0	2	0	3	0	0	0	0	0	0	0	0	16	0	0	0	0	0	0
Conchiformibius	0	19	0	0	2	0	0	3	0	0	0	0	2	0	0	0	5	5	1	1	0	0	0	0	7	0	1	3	2	0	1	0	1	0	0	1	0	0	0	0	1	1	1	6	0	0	0	0	0
Adlercreutzia	0	0	0	0	0	0	1	0	0	0	0	0	0	0	0	0	0	0	0	0	0	0	0	0	0	0	0	0	0	0	0	0	0	0	1	0	0	1	0	0	0	0	0	0	0	0	0	0	0
Dermabacter	0	0	0	0	0	0	0	0	0	0	3	0	0	0	2	0	0	1	1	0	0	1	2	0	0	0	0	0	0	0	1	0	2	0	0	0	0	1	0	0	0	0	0	3	5	29	0	0	0
Rhodococcus	0	0	0	0	0	0	0	0	0	0	3	0	0	0	0	0	0	0	0	0	0	0	4	1	0	2	4	5	3	33	0	0	2	0	0	0	0	0	0	3	0	0	2	3	0	0	0	1	0
Desulfovibrio	0	0	0	0	0	0	0	0	0	0	0	0	0	0	0	0	0	0	0	0	0	0	0	0	0	0	0	0	0	0	0	0	0	0	0	0	0	0	0	0	0	0	0	0	0	0	0	0	0
Bilophila	0	0	0	0	0	0	0	0	0	0	0	0	0	0	0	0	0	0	0	0	0	0	0	0	0	0	0	0	0	0	0	0	0	0	0	0	0	0	0	0	0	0	0	0	0	0	0	0	0
Gallicola	0	0	0	0	0	0	0	0	0	0	2	0	0	0	0	0	0	0	0	0	18	0	0	0	0	0	0	0	0	0	0	0	8	0	1	0	0	0	1	0	0	0	0	0	0	5	0	0	0
Butyricimonas	0	0	0	0	0	0	0	0	0	0	0	0	0	0	0	0	0	0	0	0	0	0	0	0	0	0	0	0	0	0	0	0	0	0	0	0	0	0	0	0	0	0	0	0	0	0	0	0	0
Methylobacterium	0	0	0	3	0	0	1	0	0	0	0	1	1	0	5	0	1	0	0	1	0	0	0	0	12	0	0	0	0	1	0	0	1	0	3	0	0	0	0	1	0	1	0	0	0	0	0	0	0
Rhodobacter	3	0	0	4	0	1	0	0	8	0	1	0	1	0	0	0	1	0	0	0	0	0	0	0	2	0	4	0	0	0	0	0	0	1	3	12	0	1	0	0	3	2	2	1	0	0	0	1	0
Abiotrophia	4	19	0	0	0	0	0	0	0	0	1	0	0	0	0	0	1	0	0	0	0	2	0	0	0	2	0	0	0	0	2	0	0	2	2	0	0	0	0	10	0	0	0	0	0	0	0	0	2
Carnobacterium	0	0	0	0	1	0	0	0	0	0	0	0	1	0	0	0	0	0	0	1	0	0	0	0	0	0	1	0	0	0	0	3	0	1	10	0	0	0	0	0	0	0	0	0	0	0	0	0	0
Pyramidobacter	0	0	0	16	0	0	0	0	0	0	0	0	0	0	0	0	0	0	0	0	0	0	0	0	0	0	0	0	0	0	0	0	0	0	0	0	0	0	0	0	0	0	0	0	0	0	0	0	0
Unassigned_genus	522	499	217	1112	487	86	100	78	463	60	519	76	371	752	650	417	336	277	587	222	464	309	708	83	456	347	472	84	258	808	64	437	678	350	988	174	331	29	532	1154	358	348	486	715	222	323	15	656	561
[truncated: 289 more columns]

## Sheet: Phylum_Fungi
#Sample_ID/Code	6F1	6F2	6F3	6F4	6F5	6F6	6F7	6F8	6F9	6F10	6F11	6F12	6F13	6F14	6F15	6F16	7F1	7F2	7F3	7F4	7F5	7F6	7F7	7F8	7F9	7F10	7F12	7F14	7F15	7F16	7F17	7F18	7F19	7F20	7F21	7F22	7F23	7F24	7F25	7F26	7F27	7F28	7F29	7F30	7F31	7F32	7F33	7F34	7F35
Group	Y	Y	Y	Y	Y	C	E	C	Y	C	Y	Y	C	C	C	C	C	C	C	C	C	C	E	C	C	E	Y	Y	Y	Y	Y	Y	Y	E	E	E	C	E	E	E	C	C	E	E	C	C	Y	Y	Y
Site	F	F	F	F	F	F	F	F	F	F	F	F	F	F	F	F	F	F	F	F	F	F	F	F	F	F	F	F	F	F	F	F	F	F	F	F	F	F	F	F	F	F	F	F	F	F	F	F	F
Basidiomycota	8448	7434	9825	8514	9369	5779	1498	7806	5170	7582	9279	4437	7310	7713	7632	8897	4540	5429	8538	5486	3527	4065	1406	7903	7278	6547	6369	5778	5573	8720	6569	9076	8905	3415	3731	7125	5822	7454	3309	7722	4479	7367	8070	9500	1987	4397	8172	8701	7261
Ascomycota	15	46	15	13	17	1777	1934	9	34	172	90	65	83	28	203	208	412	2099	15	712	678	1373	1494	309	142	63	518	187	2654	125	556	3	502	1104	2371	532	16	1538	3014	667	1108	186	389	15	1593	75	459	608	918
Mucoromycota	0	0	0	0	0	0	3	0	0	0	0	0	0	0	0	0	0	0	5	0	0	17	0	0	0	3	0	0	0	0	0	0	0	26	1194	20	0	10	81	1	0	0	0	0	0	0	0	0	0
Chlorophyta	0	0	0	2	0	0	0	0	1	1	5	0	0	0	6	0	0	1	0	0	0	0	0	0	0	0	0	2	0	1	0	0	0	0	1	0	0	0	6	3	0	0	1	0	0	0	0	0	1
Unassigned_phylum	1537	2520	160	1471	614	2444	6565	2185	4795	2245	626	5498	2607	2259	2159	895	5048	2471	1442	3802	5795	4545	7100	1788	2580	3387	3113	4033	1773	1154	2875	921	593	5454	2703	2323	4162	998	3590	1607	4413	2447	1540	485	6420	5528	1369	691	1817
[truncated: 305 more columns]

## Sheet: Familiy_Fungi
#Sample_ID/Code	6F1	6F2	6F3	6F4	6F5	6F6	6F7	6F8	6F9	6F10	6F11	6F12	6F13	6F14	6F15	6F16	7F1	7F2	7F3	7F4	7F5	7F6	7F7	7F8	7F9	7F10	7F12	7F14	7F15	7F16	7F17	7F18	7F19	7F20	7F21	7F22	7F23	7F24	7F25	7F26	7F27	7F28	7F29	7F30	7F31	7F32	7F33	7F34	7F35
Group	Y	Y	Y	Y	Y	C	E	C	Y	C	Y	Y	C	C	C	C	C	C	C	C	C	C	E	C	C	E	Y	Y	Y	Y	Y	Y	Y	E	E	E	C	E	E	E	C	C	E	E	C	C	Y	Y	Y
Site	F	F	F	F	F	F	F	F	F	F	F	F	F	F	F	F	F	F	F	F	F	F	F	F	F	F	F	F	F	F	F	F	F	F	F	F	F	F	F	F	F	F	F	F	F	F	F	F	F
Malasseziaceae	8442	7422	9822	6646	9313	5592	1341	7803	5147	7534	9249	4415	7299	7681	5813	8839	4092	5399	8534	5322	3427	3930	1068	7785	7134	6537	6052	5662	4759	8658	6546	9076	8325	3231	3269	6937	5817	7331	3120	7604	4241	7354	7954	9386	1796	2149	7871	8577	6939
Aspergillaceae	6	3	4	8	0	48	361	0	17	100	21	51	35	6	84	116	212	384	4	408	306	1181	1283	127	89	16	0	93	267	4	61	1	58	584	484	253	4	109	630	166	396	147	93	2	420	35	202	22	303
Saccharomycetaceae	1	0	0	0	0	1	2	0	1	7	1	0	1	0	16	0	0	0	0	0	13	1	47	0	0	0	0	0	6	1	0	0	4	1	0	19	0	0	4	0	1	0	0	0	24	0	0	1	0
Debaryomycetaceae	0	0	3	4	2	140	48	2	0	0	0	3	20	0	14	29	34	1643	1	0	143	18	89	1	23	3	178	2	33	8	166	0	31	45	951	7	0	40	328	271	108	10	35	1	588	6	45	124	19
Sporidiobolaceae	0	3	2	775	52	72	77	0	5	11	1	3	4	10	0	3	318	9	2	0	46	74	118	73	81	4	315	32	28	10	0	0	401	26	58	83	4	3	11	79	101	7	62	71	79	2214	231	10	68
Phaffomycetaceae	0	27	0	0	0	0	11	0	6	0	0	0	0	6	0	2	12	2	0	0	0	0	0	0	0	0	0	2	0	0	0	0	60	0	5	0	0	0	0	4	0	1	2	0	0	0	13	3	0
Cladosporiaceae	3	1	0	0	2	55	54	1	5	6	34	1	8	1	14	5	35	1	0	65	1	38	2	5	1	5	340	20	97	41	0	1	25	297	246	70	6	99	197	3	79	3	38	3	417	6	32	30	192
Trichosporonaceae	0	0	0	0	0	0	0	0	1	0	4	2	0	0	0	22	0	0	0	0	0	0	0	2	0	0	0	0	687	0	0	0	0	2	13	0	0	7	5	0	32	0	0	19	0	9	10	61	90
Mucoraceae	0	0	0	0	0	0	3	0	0	0	0	0	0	0	0	0	0	0	5	0	0	17	0	0	0	0	0	0	0	0	0	0	0	7	1186	13	0	5	11	1	0	0	0	0	0	0	0	0	0
Mycosphaerellaceae	2	0	1	0	1	0	0	2	1	17	7	0	0	5	39	2	4	0	0	0	2	10	1	3	1	7	0	8	62	52	0	0	27	27	105	22	4	31	23	1	88	17	44	7	82	1	15	11	46
Aureobasidiaceae	0	1	0	0	0	3	49	2	0	0	9	2	0	0	12	2	4	0	0	0	82	6	3	0	0	8	0	5	0	0	0	0	13	14	148	58	0	243	91	25	9	1	86	0	0	6	31	6	45
Erysiphaceae	0	10	0	0	0	0	0	0	0	0	7	0	0	3	0	0	0	1	0	3	28	0	1	0	0	6	0	4	16	0	0	0	40	16	51	32	1	909	1357	9	0	0	11	0	0	0	0	1	4
Cryptococcaceae	0	0	0	1060	0	45	6	0	0	0	2	5	0	0	0	17	52	9	0	0	13	18	52	1	0	0	0	11	0	0	0	0	0	18	20	1	0	5	0	8	10	0	17	23	0	14	0	9	24
Dipodascaceae	0	0	0	0	0	0	0	0	0	0	0	0	0	0	0	14	0	0	0	0	0	0	0	0	0	0	0	0	0	0	0	0	0	41	0	0	0	27	206	126	0	0	0	0	1	0	0	0	1
Moniliellaceae	0	0	0	0	0	0	0	0	0	0	0	0	0	0	1744	0	0	0	0	0	0	0	0	0	0	0	0	0	0	26	0	0	0	0	0	0	0	5	11	2	0	0	0	0	0	0	0	0	0
Bulleribasidiaceae	1	0	0	0	0	0	1	0	1	0	7	0	0	0	8	4	22	0	0	164	0	0	0	2	0	2	0	41	28	4	0	0	2	7	45	1	1	15	11	1	0	0	5	0	0	0	1	3	26
Filobasidiaceae	0	0	0	33	3	0	0	0	0	0	0	1	0	0	0	0	0	0	0	0	11	0	0	0	62	0	0	2	0	0	0	0	0	75	16	64	0	18	12	7	2	0	0	1	0	3	0	0	16
Herpotrichiellaceae	0	0	0	0	0	6	0	0	0	0	0	0	0	4	0	0	0	0	0	0	47	0	5	0	0	2	0	0	21	0	1	0	0	1	14	6	0	6	13	2	1	0	0	0	28	1	0	2	0
Cystobasidiaceae	0	0	0	0	0	0	0	0	0	0	3	2	0	0	0	3	0	0	1	0	0	0	0	2	0	0	0	2	0	3	0	0	0	4	12	0	0	2	0	1	22	0	6	0	0	0	0	4	18
Sclerotiniaceae	0	0	0	0	0	0	9	0	0	0	0	2	0	0	0	1	6	7	0	0	23	10	0	0	0	0	0	10	0	5	0	0	0	4	0	0	0	23	45	0	23	3	2	0	0	1	8	9	0
Cystofilobasidiaceae	0	0	0	0	0	0	7	0	0	0	11	0	0	0	11	0	3	3	0	0	20	8	0	0	1	3	0	1	10	0	0	0	0	9	10	4	0	40	16	8	0	0	5	0	51	4	0	3	2
Trichocomaceae	1	0	0	0	0	0	11	0	0	0	0	0	0	0	0	0	0	0	0	0	0	0	0	0	0	0	0	0	5	0	0	0	0	1	0	3	0	0	5	0	0	0	0	0	0	0	0	7	0
Rhizopodaceae	0	0	0	0	0	0	0	0	0	0	0	0	0	0	0	0	0	0	0	0	0	0	0	0	0	0	0	0	0	0	0	0	0	19	8	7	0	5	70	0	0	0	0	0	0	0	0	0	0
Didymellaceae	0	0	0	0	0	0	0	0	0	0	0	0	0	0	0	1	0	0	0	47	1	6	0	0	0	2	0	1	0	1	0	0	0	3	8	7	0	7	5	0	1	0	0	0	0	0	1	5	2
Glomerellaceae	0	0	0	0	0	0	0	0	0	0	0	0	0	0	0	0	0	0	0	0	0	0	0	0	0	0	0	1	0	0	0	0	0	5	2	5	0	0	3	1	0	0	0	0	0	0	0	0	0
Nectriaceae	0	0	0	0	0	0	0	0	0	0	0	0	0	0	0	0	0	0	0	0	0	0	0	0	0	0	0	0	0	0	0	0	0	13	2	0	0	8	3	0	4	0	0	0	0	0	1	1	0
Boletaceae	0	0	0	0	0	0	0	0	0	0	0	0	0	0	0	0	0	0	0	0	0	0	0	0	0	0	0	0	0	0	0	0	0	1	0	0	0	0	0	0	0	0	0	0	0	0	0	0	0
Trichomeriaceae	0	0	0	0	0	0	0	0	0	0	3	1	0	0	0	0	0	0	0	0	6	0	0	1	0	0	0	1	2	0	0	0	0	1	6	0	0	0	0	0	3	0	0	0	0	0	3	8	2
Pleosporaceae	0	0	0	0	0	45	0	1	0	0	1	0	0	0	0	0	5	0	0	0	0	0	0	0	0	0	0	0	1	0	0	0	0	10	10	0	0	3	0	0	0	0	4	0	33	0	0	1	1
Stereaceae	0	0	0	0	0	0	3	0	0	0	0	0	0	0	0	0	0	0	0	0	0	0	0	0	0	0	0	0	0	0	0	0	35	0	0	0	0	0	0	0	8	0	0	0	0	0	7	9	1
Rhynchogastremataceae	0	3	0	0	0	0	0	0	0	0	0	0	0	0	0	3	0	2	0	0	0	0	0	0	0	0	0	0	0	0	0	0	0	1	12	0	0	1	11	0	0	0	0	0	0	0	0	0	22
Cucurbitariaceae	0	0	0	0	0	0	0	0	0	0	0	0	0	0	0	0	0	0	0	0	0	0	0	0	0	0	0	0	0	0	0	0	0	1	8	1	0	0	0	0	0	0	0	0	0	0	0	0	0
Ustilaginaceae	0	0	0	0	0	0	0	0	0	0	0	0	0	0	0	0	2	0	1	0	1	0	0	0	0	1	0	0	0	0	0	0	12	0	10	5	0	1	0	0	2	0	1	0	0	1	0	0	0
Teratosphaeriaceae	0	3	0	1	0	0	0	0	0	0	0	0	0	0	0	2	0	0	0	0	0	0	5	0	0	0	0	2	2	4	0	0	0	0	3	1	0	0	0	0	0	0	0	0	0	0	0	4	2
Peniophoraceae	3	1	0	0	0	0	0	0	2	0	0	0	0	0	0	0	0	0	0	0	0	0	0	0	0	0	0	0	0	0	0	0	64	0	0	0	0	0	0	0	9	1	0	0	0	0	5	0	5
Botryosphaeriaceae	0	0	1	0	0	0	0	0	0	0	0	0	0	0	0	0	0	0	0	0	1	0	0	0	0	0	0	0	0	0	0	0	9	0	2	5	0	0	0	0	0	0	0	0	0	0	0	1	1
Corticiaceae	0	1	0	0	0	0	0	0	0	18	0	0	0	6	0	0	0	0	0	0	0	0	15	0	0	0	0	0	0	0	0	0	4	1	0	0	0	0	1	0	0	0	0	0	0	0	5	0	2
Xenasmataceae	0	0	0	0	0	0	0	0	0	0	0	0	0	0	0	0	0	0	0	0	0	0	0	0	0	0	0	0	0	0	0	0	0	0	0	0	0	0	0	0	0	0	0	0	0	0	0	0	0
Schizoporaceae	0	0	0	0	0	0	0	0	1	0	0	0	0	0	0	0	0	0	0	0	0	3	0	0	0	0	0	0	0	0	0	0	0	0	0	0	0	0	0	0	4	0	0	0	0	0	0	0	0
Dothioraceae	0	0	0	0	0	0	0	0	0	0	0	0	0	0	0	0	0	0	0	0	1	0	0	0	0	0	0	0	0	0	0	0	3	0	0	0	0	0	0	1	0	0	0	0	0	0	0	1	0
Tricholomataceae	0	0	0	0	0	66	1	1	1	0	0	1	3	0	0	0	0	0	0	0	0	0	14	0	0	0	0	0	0	0	0	0	0	0	0	0	0	0	0	0	0	1	0	0	0	0	0	0	1
Quambalariaceae	0	0	0	0	0	0	0	0	0	0	0	0	0	0	0	0	0	0	0	0	0	0	0	0	0	0	0	0	0	0	0	0	0	2	9	0	0	1	0	0	0	0	0	0	0	0	3	0	0
Omphalotaceae	0	0	0	0	0	0	2	0	0	0	0	0	0	0	0	0	0	0	0	0	0	7	0	0	0	0	0	0	5	0	0	0	0	0	0	0	0	0	0	0	0	0	0	0	0	0	0	0	0
Graphiolaceae	0	0	0	0	0	0	0	0	0	0	0	0	0	0	0	0	0	0	0	0	0	0	0	0	0	0	0	0	0	0	0	0	0	0	0	0	0	0	1	0	0	0	0	0	0	0	2	0	0
Phaeosphaeriaceae	0	0	0	0	0	0	0	0	0	0	0	0	0	0	0	0	0	2	0	0	0	0	0	0	0	0	0	0	0	1	0	0	0	0	6	0	0	3	0	0	0	1	0	0	0	0	0	0	0
Plectosphaerellaceae	0	0	0	0	0	0	0	0	0	0	0	0	0	0	0	0	0	0	0	4	0	0	9	0	0	1	0	0	0	0	0	0	0	1	0	1	0	6	0	0	0	0	1	0	0	0	0	0	0
Unassigned_family	1539	2521	166	1473	627	3927	8002	2186	4799	2307	637	5510	2627	2275	2229	930	5180	2527	1450	3906	5808	4663	7165	1995	2606	3396	3115	4081	3933	1163	3225	922	838	5490	3132	2363	4163	1024	3735	1644	4824	2454	1599	487	6477	5542	1494	1041	2093
[truncated: 305 more columns]

## Sheet: Genus_Fungi
#Sample_ID/Code	6F1	6F2	6F3	6F4	6F5	6F6	6F7	6F8	6F9	6F10	6F11	6F12	6F13	6F14	6F15	6F16	7F1	7F2	7F3	7F4	7F5	7F6	7F7	7F8	7F9	7F10	7F12	7F14	7F15	7F16	7F17	7F18	7F19	7F20	7F21	7F22	7F23	7F24	7F25	7F26	7F27	7F28	7F29	7F30	7F31	7F32	7F33	7F34	7F35
Group	Y	Y	Y	Y	Y	C	E	C	Y	C	Y	Y	C	C	C	C	C	C	C	C	C	C	E	C	C	E	Y	Y	Y	Y	Y	Y	Y	E	E	E	C	E	E	E	C	C	E	E	C	C	Y	Y	Y
Site	F	F	F	F	F	F	F	F	F	F	F	F	F	F	F	F	F	F	F	F	F	F	F	F	F	F	F	F	F	F	F	F	F	F	F	F	F	F	F	F	F	F	F	F	F	F	F	F	F
Malassezia	8442	7422	9822	6646	9313	5592	1341	7803	5147	7534	9249	4415	7299	7681	5813	8839	4092	5399	8534	5322	3427	3930	1068	7785	7134	6537	6052	5662	4759	8658	6546	9076	8325	3231	3269	6937	5817	7331	3120	7604	4241	7354	7954	9386	1796	2149	7871	8577	6939
Penicillium	5	0	0	4	0	35	89	0	9	89	1	12	9	4	56	41	162	348	1	173	246	1076	442	22	5	9	0	73	44	4	61	1	10	452	366	160	1	46	301	115	364	130	80	1	406	25	20	6	109
Saccharomyces	0	0	0	0	0	1	2	0	0	7	1	0	1	0	16	0	0	0	0	0	13	1	47	0	0	0	0	0	6	1	0	0	4	1	0	1	0	0	4	0	1	0	0	0	24	0	0	1	0
Candida	2	0	6	0	9	1479	1341	0	1	42	5	4	19	0	16	28	95	52	8	104	4	40	46	171	26	1	0	18	2110	2	327	1	28	2	175	13	1	2	10	19	361	2	43	2	0	14	8	330	223
Debaryomyces	0	0	1	4	2	140	39	2	0	0	0	2	2	0	14	28	9	1418	1	0	115	18	89	1	0	3	178	2	28	5	166	0	17	40	235	6	0	28	290	265	70	10	25	1	575	4	41	60	3
Rhodotorula	0	1	2	775	52	72	77	0	5	11	1	2	4	10	0	3	313	7	2	0	38	74	109	73	81	2	315	28	28	10	0	0	321	25	23	82	4	3	5	79	88	7	62	71	74	2214	225	10	67
Aspergillus	1	3	4	4	0	13	272	0	8	11	20	39	26	2	28	75	50	36	3	235	50	105	841	104	84	7	0	20	223	0	0	0	48	132	118	93	3	63	329	51	32	17	13	1	14	10	182	16	194
Cyberlindnera	0	27	0	0	0	0	0	0	6	0	0	0	0	0	0	0	3	0	0	0	0	0	0	0	0	0	0	2	0	0	0	0	60	0	0	0	0	0	0	0	0	0	0	0	0	0	13	1	0
Cladosporium	3	1	0	0	2	55	54	1	5	6	34	1	8	1	14	5	35	1	0	65	1	38	2	5	1	5	340	19	97	41	0	1	25	296	245	68	6	98	196	3	64	3	38	3	417	6	32	27	192
Mucor	0	0	0	0	0	0	3	0	0	0	0	0	0	0	0	0	0	0	5	0	0	17	0	0	0	0	0	0	0	0	0	0	0	7	1186	13	0	5	11	1	0	0	0	0	0	0	0	0	0
Cutaneotrichosporon	0	0	0	0	0	0	0	0	1	0	4	0	0	0	0	22	0	0	0	0	0	0	0	2	0	0	0	0	687	0	0	0	0	2	13	0	0	5	0	0	0	0	0	19	0	9	10	13	23
Meyerozyma	0	0	2	0	0	0	9	0	0	0	0	1	16	0	0	1	25	225	0	0	28	0	0	0	23	0	0	0	5	0	0	0	14	4	716	1	0	12	2	6	27	0	6	0	13	2	4	64	16
Mycosphaerella	2	0	1	0	1	0	0	2	1	17	7	0	0	5	0	0	4	0	0	0	1	10	1	3	1	7	0	5	62	52	0	0	27	25	102	22	4	30	23	1	88	17	44	7	82	0	15	10	45
Aureobasidium	0	1	0	0	0	3	49	2	0	0	9	2	0	0	12	2	4	0	0	0	82	6	3	0	0	8	0	5	0	0	0	0	13	14	148	58	0	243	91	25	9	1	86	0	0	6	31	6	45
Cryptococcus	0	0	0	1060	0	45	6	0	0	0	2	5	0	0	0	17	52	0	0	0	12	18	52	1	0	0	0	11	0	0	0	0	0	5	14	1	0	4	0	8	10	0	17	23	0	14	0	5	24
Wallemia	0	1	0	0	1	4	54	1	0	18	0	5	1	16	38	2	31	2	0	0	8	24	19	36	0	0	0	11	22	0	23	0	8	29	145	22	0	9	50	6	35	4	12	0	0	0	29	5	22
Trichosporon	0	0	0	0	0	0	0	0	0	0	0	1	0	0	0	0	0	0	0	0	0	0	0	0	0	0	0	0	0	0	0	0	0	0	0	0	0	0	0	0	32	0	0	0	0	0	0	48	67
Saprochaete	0	0	0	0	0	0	0	0	0	0	0	0	0	0	0	14	0	0	0	0	0	0	0	0	0	0	0	0	0	0	0	0	0	41	0	0	0	27	206	126	0	0	0	0	1	0	0	0	1
Podosphaera	0	0	0	0	0	0	0	0	0	0	0	0	0	0	0	0	0	0	0	0	15	0	0	0	0	0	0	0	8	0	0	0	0	2	36	13	0	861	897	8	0	0	0	0	0	0	0	0	0
Moniliella	0	0	0	0	0	0	0	0	0	0	0	0	0	0	1744	0	0	0	0	0	0	0	0	0	0	0	0	0	0	26	0	0	0	0	0	0	0	5	11	2	0	0	0	0	0	0	0	0	0
Vishniacozyma	1	0	0	0	0	0	1	0	1	0	7	0	0	0	8	3	22	0	0	164	0	0	0	2	0	2	0	40	28	0	0	0	2	6	45	1	1	14	11	1	0	0	5	0	0	0	1	3	26
Cystobasidium	0	0	0	0	0	0	0	0	0	0	3	2	0	0	0	3	0	0	1	0	0	0	0	2	0	0	0	2	0	3	0	0	0	4	12	0	0	2	0	1	22	0	6	0	0	0	0	4	18
Naganishia	0	0	0	33	3	0	0	0	0	0	0	0	0	0	0	0	0	0	0	0	11	0	0	0	62	0	0	2	0	0	0	0	0	73	6	62	0	16	9	7	2	0	0	1	0	3	0	0	16
Botrytis	0	0	0	0	0	0	9	0	0	0	0	2	0	0	0	1	6	7	0	0	23	10	0	0	0	0	0	10	0	5	0	0	0	4	0	0	0	23	45	0	23	3	2	0	0	1	8	9	0
Exophiala	0	0	0	0	0	0	0	0	0	0	0	0	0	0	0	0	0	0	0	0	0	0	5	0	0	0	0	0	21	0	1	0	0	1	0	1	0	1	3	0	0	0	0	0	0	0	0	0	0
Erysiphe	0	1	0	0	0	0	0	0	0	0	0	0	0	0	0	0	0	0	0	2	1	0	0	0	0	6	0	0	0	0	0	0	40	3	4	18	0	42	437	0	0	0	7	0	0	0	0	1	4
Cystofilobasidium	0	0	0	0	0	0	7	0	0	0	11	0	0	0	11	0	3	3	0	0	6	8	0	0	1	3	0	1	10	0	0	0	0	8	7	4	0	11	0	8	0	0	5	0	51	4	0	0	0
Rhizopus	0	0	0	0	0	0	0	0	0	0	0	0	0	0	0	0	0	0	0	0	0	0	0	0	0	0	0	0	0	0	0	0	0	19	8	7	0	5	70	0	0	0	0	0	0	0	0	0	0
Holtermanniella	0	0	0	0	0	0	0	0	0	1	0	2	0	0	0	0	0	0	0	0	0	1	0	0	0	0	2	7	19	2	0	0	0	0	2	1	0	7	40	0	0	0	2	0	57	0	0	0	0
Xerochrysium	0	0	0	0	0	0	3	0	0	0	0	0	0	0	0	0	0	0	0	0	0	0	0	0	0	0	0	0	5	0	0	0	0	1	0	1	0	0	3	0	0	0	0	0	0	0	0	0	0
Torulaspora	0	0	0	0	0	0	0	0	0	0	0	0	0	0	0	0	0	0	0	0	0	0	0	0	0	0	0	0	0	0	0	0	0	0	0	0	0	0	0	0	0	0	0	0	0	0	0	0	0
Colletotrichum	0	0	0	0	0	0	0	0	0	0	0	0	0	0	0	0	0	0	0	0	0	0	0	0	0	0	0	1	0	0	0	0	0	5	2	5	0	0	3	1	0	0	0	0	0	0	0	0	0
Hortaea	0	0	0	0	0	0	38	0	1	0	1	0	0	0	6	5	0	0	0	0	0	35	0	0	0	0	0	6	0	0	0	0	39	1	2	3	0	0	0	0	0	0	0	0	0	0	43	11	20
Sporobolomyces	0	0	0	0	0	0	0	0	0	0	0	1	0	0	0	0	5	2	0	0	8	0	9	0	0	2	0	2	0	0	0	0	80	1	35	1	0	0	6	0	13	0	0	0	5	0	6	0	1
Yamadazyma	0	0	0	0	0	0	0	0	0	0	0	0	0	0	0	0	0	0	0	0	0	0	0	0	0	0	0	0	0	3	0	0	0	1	0	0	0	0	36	0	0	0	0	0	0	0	0	0	0
Phaeotheca	0	0	0	0	0	0	0	0	0	0	0	1	0	0	0	0	0	0	0	0	0	18	0	0	0	3	0	3	3	0	0	0	163	0	2	0	0	0	0	0	0	0	0	0	0	0	45	1	1
Fusarium	0	0	0	0	0	0	0	0	0	0	0	0	0	0	0	0	0	0	0	0	0	0	0	0	0	0	0	0	0	0	0	0	0	13	1	0	0	8	3	0	4	0	0	0	0	0	0	1	0
Wickerhamomyces	0	0	0	0	0	0	11	0	0	0	0	0	0	6	0	2	9	2	0	0	0	0	0	0	0	0	0	0	0	0	0	0	0	0	5	0	0	0	0	4	0	1	2	0	0	0	0	2	0
Symmetrospora	0	0	0	0	0	0	0	0	0	0	0	0	0	0	0	0	6	0	0	0	0	0	0	0	0	0	0	1	0	0	0	0	7	2	89	0	0	1	4	0	0	0	0	0	0	0	0	0	7
Boletus	0	0	0	0	0	0	0	0	0	0	0	0	0	0	0	0	0	0	0	0	0	0	0	0	0	0	0	0	0	0	0	0	0	1	0	0	0	0	0	0	0	0	0	0	0	0	0	0	0
Talaromyces	0	0	0	0	0	0	0	0	0	0	0	0	0	0	0	0	0	0	0	0	0	0	0	0	0	0	0	0	0	0	0	0	0	0	0	2	0	0	2	0	0	0	0	0	0	0	0	0	0
Knufia	0	0	0	0	0	0	0	0	0	0	3	1	0	0	0	0	0	0	0	0	6	0	0	1	0	0	0	1	2	0	0	0	0	1	6	0	0	0	0	0	3	0	0	0	0	0	3	8	2
Coniosporium	0	0	0	0	0	6	0	0	0	0	0	0	0	4	0	0	0	0	0	0	47	0	0	0	0	2	0	0	0	0	0	0	0	0	13	5	0	5	10	2	0	0	0	0	0	1	0	2	0
Stereum	0	0	0	0	0	0	3	0	0	0	0	0	0	0	0	0	0	0	0	0	0	0	0	0	0	0	0	0	0	0	0	0	35	0	0	0	0	0	0	0	8	0	0	0	0	0	7	9	1
Neoascochyta	0	0	0	0	0	0	0	0	0	0	0	0	0	0	0	0	0	0	0	0	0	0	0	0	0	0	0	0	0	1	0	0	0	0	0	1	0	0	0	0	0	0	0	0	0	0	0	4	0
Trebouxia	0	0	0	2	0	0	0	0	1	1	5	0	0	0	6	0	0	1	0	0	0	0	0	0	0	0	0	2	0	1	0	0	0	0	1	0	0	0	6	3	0	0	1	0	0	0	0	0	1
Pyrenochaeta	0	0	0	0	0	0	0	0	0	0	0	0	0	0	0	0	0	0	0	0	0	0	0	0	0	0	0	0	0	0	0	0	0	1	8	1	0	0	0	0	0	0	0	0	0	0	0	0	0
Peniophora	3	1	0	0	0	0	0	0	2	0	0	0	0	0	0	0	0	0	0	0	0	0	0	0	0	0	0	0	0	0	0	0	64	0	0	0	0	0	0	0	9	1	0	0	0	0	5	0	5
Alternaria	0	0	0	0	0	45	0	1	0	0	1	0	0	0	0	0	5	0	0	0	0	0	0	0	0	0	0	0	0	0	0	0	0	9	6	0	0	2	0	0	0	0	3	0	33	0	0	0	0
Toxicocladosporium	0	0	0	0	0	0	0	0	0	0	0	0	0	0	0	0	0	0	0	0	0	0	0	0	0	0	0	1	0	0	0	0	0	0	0	0	0	0	0	0	0	0	0	0	0	0	0	0	0
Didymella	0	0	0	0	0	0	0	0	0	0	0	0	0	0	0	1	0	0	0	47	1	6	0	0	0	2	0	1	0	0	0	0	0	3	8	5	0	7	5	0	1	0	0	0	0	0	1	1	2
Kluyveromyces	0	0	0	0	0	0	0	0	0	0	0	0	0	0	0	0	0	0	0	0	0	0	0	0	0	0	0	0	0	0	0	0	0	0	0	17	0	0	0	0	0	0	0	0	0	0	0	0	0
Papiliotrema	0	3	0	0	0	0	0	0	0	0	0	0	0	0	0	3	0	2	0	0	0	0	0	0	0	0	0	0	0	0	0	0	0	1	12	0	0	1	11	0	0	0	0	0	0	0	0	0	20
Microidium	0	0	0	0	0	0	0	0	0	0	1	0	0	0	0	0	0	0	0	1	0	0	1	0	0	0	0	0	0	0	0	0	0	6	0	0	1	2	0	0	0	0	0	0	0	0	0	0	0
Buckleyzyma	0	0	0	0	0	0	0	0	0	0	0	0	0	0	0	0	0	0	0	0	0	0	0	0	0	0	0	0	0	0	0	0	0	0	0	0	0	2	9	0	0	0	0	0	0	0	0	0	0
Neocatenulostroma	0	3	0	1	0	0	0	0	0	0	0	0	0	0	0	1	0	0	0	0	0	0	5	0	0	0	0	2	2	4	0	0	0	0	0	1	0	0	0	0	0	0	0	0	0	0	0	0	2
Blumeria	0	9	0	0	0	0	0	0	0	0	6	0	0	0	0	0	0	0	0	0	0	0	0	0	0	0	0	4	0	0	0	0	0	5	3	0	0	2	21	0	0	0	0	0	0	0	0	0	0
Xenasma	0	0	0	0	0	0	0	0	0	0	0	0	0	0	0	0	0	0	0	0	0	0	0	0	0	0	0	0	0	0	0	0	0	0	0	0	0	0	0	0	0	0	0	0	0	0	0	0	0
Ramularia	0	0	0	0	0	0	0	0	0	0	0	0	0	0	39	2	0	0	0	0	1	0	0	0	0	0	0	3	0	0	0	0	0	2	0	0	0	1	0	0	0	0	0	0	0	1	0	0	0
Neofusicoccum	0	0	1	0	0	0	0	0	0	0	0	0	0	0	0	0	0	0	0	0	1	0	0	0	0	0	0	0	0	0	0	0	9	0	0	0	0	0	0	0	0	0	0	0	0	0	0	1	1
Xylodon	0	0	0	0	0	0	0	0	1	0	0	0	0	0	0	0	0	0	0	0	0	3	0	0	0	0	0	0	0	0	0	0	0	0	0	0	0	0	0	0	4	0	0	0	0	0	0	0	0
Quambalaria	0	0	0	0	0	0	0	0	0	0	0	0	0	0	0	0	0	0	0	0	0	0	0	0	0	0	0	0	0	0	0	0	0	2	9	0	0	1	0	0	0	0	0	0	0	0	3	0	0
Hormonema	0	0	0	0	0	0	0	0	0	0	0	0	0	0	0	0	0	0	0	0	0	0	0	0	0	0	0	0	0	0	0	0	0	0	0	0	0	0	0	1	0	0	0	0	0	0	0	0	0
Ustilago	0	0	0	0	0	0	0	0	0	0	0	0	0	0	0	0	0	0	1	0	1	0	0	0	0	1	0	0	0	0	0	0	0	0	3	4	0	1	0	0	2	0	1	0	0	1	0	0	0
Graphiola	0	0	0	0	0	0	0	0	0	0	0	0	0	0	0	0	0	0	0	0	0	0	0	0	0	0	0	0	0	0	0	0	0	0	0	0	0	0	1	0	0	0	0	0	0	0	2	0	0
Apiotrichum	0	0	0	0	0	0	0	0	0	0	0	1	0	0	0	0	0	0	0	0	0	0	0	0	0	0	0	0	0	0	0	0	0	0	0	0	0	2	5	0	0	0	0	0	0	0	0	0	0
Filobasidium	0	0	0	0	0	0	0	0	0	0	0	0	0	0	0	0	0	0	0	0	0	0	0	0	0	0	0	0	0	0	0	0	0	2	10	2	0	2	3	0	0	0	0	0	0	0	0	0	0
Xeromyces	0	0	0	0	0	0	0	0	0	0	0	0	0	0	0	0	0	0	0	0	10	0	0	1	0	0	0	0	0	0	0	0	0	0	0	0	0	0	0	0	0	0	0	0	0	0	0	0	0
Euoidium	0	0	0	0	0	0	0	0	0	0	0	0	0	0	0	0	0	0	0	0	0	0	0	0	0	0	0	0	0	0	0	0	0	0	0	0	0	0	0	0	0	0	0	0	0	0	0	0	0
Unidentified	1537	2520	160	1471	614	2444	6565	2185	4795	2245	626	5498	2607	2259	2159	895	5048	2471	1442	3802	5809	4545	7100	1788	2580	3387	3113	4033	1773	1154	2875	921	593	5455	2707	2323	4162	1028	3608	1607	4413	2447	1540	485	6420	5528	1369	694	1819
[truncated: 305 more columns]
